# Supplementary material for: Transcriptome Analysis Reveal Candidate Genes and Pathways Responses to Lactate Dehydrogenase Inhibition (Oxamate) in Hyperglycemic Human Renal Proximal Epithelial Tubular Cells
Source: Front Endocrinol (Lausanne). 2022 Mar 17;13:785605. doi: 10.3389/fendo.2022.785605 (PMC8970056; doi:10.3389/fendo.2022.785605)
Supplement: Supplementary Figure 1 — R2 of the free-scale topology and mean connectivity with soft threshold (power) for 20,377 genes. [file DataSheet_1.zip]

Archive with 3 entries (3 files):
- Supplementary Figures 1 and 2.docx
- Supplementary File 1.xlsx
- Supplementary File 2.xlsx
