# Supplementary material for: Transcriptome Analysis Reveal Candidate Genes and Pathways Responses to Lactate Dehydrogenase Inhibition (Oxamate) in Hyperglycemic Human Renal Proximal Epithelial Tubular Cells
Source: Front Endocrinol (Lausanne). 2022 Mar 17;13:785605. doi: 10.3389/fendo.2022.785605 (PMC8970056; doi:10.3389/fendo.2022.785605)
Supplement: Supplementary Figure 1 — R2 of the free-scale topology and mean connectivity with soft threshold (power) for 20,377 genes. [file DataSheet_1.zip › Supplementary File 1.xlsx]

## Sheet: All (n = 29483)
Genename	HG1	HG2	HG3	HGOXA2	HGOXA3
ENSG00000235621	0	0	0	0.0151381	0
ENSG00000242493	0	0	0	0.207298	0
ENSG00000235629	0	0	0	0.142692	0
ENSG00000264004	0	0	0	0	0
ENSG00000167037	0.162104	0.298174	0.153765	0.266186	0.265517
ENSG00000167034	8.67857	8.25523	9.25311	9.49453	8.57795
ENSG00000230054	0	0	0	0.110487	0
ENSG00000271614	0.26595	0.337941	0.237645	0.40301	0.279651
ENSG00000170927	0.00307453	0	0.00329676	0	0.0109111
ENSG00000170921	1.39402	1.48835	1.51743	1.12163	0.927252
ENSG00000279463	0.359349	0	0	0	0
ENSG00000148950	3.36568	3.36232	3.44766	3.09952	3.35865
ENSG00000279464	0.0654957	0	0.0936398	0.0517824	0.0516523
ENSG00000189007	1.14431	1.11193	1.1388	1.13533	0.955528
ENSG00000242321	0	0	0	0.326362	0
ENSG00000105810	1.24309	1.19227	1.47374	0.996655	0.724902
ENSG00000242325	0.269662	0.280357	0.289154	0.319802	0.478498
ENSG00000189001	0.189144	0.168553	0.0579473	0.576803	0.575354
ENSG00000130413	0.642626	0.616719	0.461908	1.14736	0.701721
ENSG00000105819	29.989	29.9437	29.5028	34.1961	29.3574
ENSG00000130414	8.62145	8.93407	8.04749	9.93026	10.3789
ENSG00000240790	0.10841	0.450836	0.232492	0.128567	0
ENSG00000113327	0	0	0	0	0.0142749
ENSG00000207245	0.646539	0	0	1.53351	0
ENSG00000207248	0	1.04282	0.537773	0	0
ENSG00000198589	2.34364	2.66828	2.38585	1.91403	1.44574
ENSG00000198585	5.0693	5.80214	4.91998	4.28254	3.7841
ENSG00000198586	4.15951	4.78717	4.23379	4.92614	3.07785
ENSG00000198580	0.164863	0	0.0883897	0.488791	0.39005
ENSG00000169504	49.0068	52.5639	50.4626	56.3633	43.455
ENSG00000169508	0	0	0.033848	0	0
ENSG00000116138	1.82991	1.45292	1.73371	1.7168	1.26027
ENSG00000231010	0.363507	0.519645	0.487228	0.323322	0.32251
ENSG00000248795	0.0433463	0.0450654	0.185918	0.102812	0.0512768
ENSG00000185634	0.0354034	0.0184038	0.0189813	0.0104965	0.0628211
ENSG00000185631	0	0.134436	0	0.153351	0
ENSG00000185630	0.255068	0.336075	0.3737	0.278534	0.233022
ENSG00000185633	0.822345	0.954372	1.16888	1.99586	2.37544
ENSG00000157734	0.241934	0.251529	0.209533	0.35313	0.286197
ENSG00000149600	11.5882	11.5727	12.8489	14.3093	14.0277
ENSG00000149609	0.351599	0.205618	0.14138	0.156365	0.493912
ENSG00000126243	5.7856	5.60118	5.83385	5.96434	5.90226
ENSG00000126247	154.014	158.534	154.261	173.667	193.344
ENSG00000126246	0.0974358	0.0759751	0.0522394	0.0577763	0.0288156
ENSG00000126249	4.05002	4.24963	4.26235	4.71412	6.43235
ENSG00000122550	5.10351	4.69794	4.61734	5.43998	3.97091
ENSG00000122557	8.01801	8.81725	8.57984	10.9401	8.468
ENSG00000274139	0	0	0	0	0
ENSG00000165672	86.7211	76.7718	77.9684	93.9802	78.5474
ENSG00000241678	0	0	0	0.265723	0
ENSG00000241679	0	0	0.385668	0	0
ENSG00000133142	14.7264	15.8643	17.4362	15.114	14.7483
ENSG00000071909	0	0	0	0	0
ENSG00000255284	5.32067	4.2673	5.10757	6.12969	7.43305
ENSG00000255286	0	0	0	0.180285	0
ENSG00000255282	0	0	0	0	0
ENSG00000236545	0.0914187	0	0	0.108417	0
ENSG00000141956	1.01515	1.02109	1.01331	0.792815	0.522334
ENSG00000236540	2.43814	2.73172	1.80214	1.90894	2.38018
ENSG00000182118	4.23654	4.19481	4.5668	6.27367	4.74647
ENSG00000182117	345.612	324.575	325.516	407.116	480.459
ENSG00000141959	31.8033	30.6644	30.2858	27.3	31.6052
ENSG00000172432	45.8756	46.2592	44.2389	47.0285	47.9537
ENSG00000271615	0.0946433	0	0	0	0
ENSG00000248423	0	0	0	0.392238	0
ENSG00000240230	4.11524	3.12075	4.04931	4.85745	4.67342
ENSG00000277125	0	0	0	0.0910452	0
ENSG00000139151	0	0	0	0.0187841	0
ENSG00000166851	39.0183	38.1747	37.9461	23.892	25.3923
ENSG00000166856	0.0621997	0	0	0.0368824	0
ENSG00000139155	0	0	0	0	0.0130619
ENSG00000142606	0	0	0	0	0.0165142
ENSG00000142609	0.0360429	0.0321192	0.0662541	0.0427446	0.0365462
ENSG00000112739	8.82885	9.69013	9.48899	8.4298	6.34888
ENSG00000080031	3.63187	3.8016	3.73544	2.24148	3.1565
ENSG00000175787	0.629416	0.781032	0.468084	0.469539	0.372286
ENSG00000175785	0.234395	0.344035	0.162631	0.0817582	0.0652422
ENSG00000123200	5.88644	6.06011	5.82984	4.27784	2.60354
ENSG00000123201	0.132174	0.137416	0.311802	0.21945	0.0938138
ENSG00000172785	0.848304	0.677209	0.877135	1.23059	0.752629
ENSG00000172782	0.0375133	0	0	0	0
ENSG00000172780	0.709626	0.603629	0.991501	0.369781	0.190785
ENSG00000161082	0.267245	0.120399	0.171937	0.21129	0.189683
ENSG00000224781	0	0	0	0	0
ENSG00000279461	0	0	0	0.466801	0
ENSG00000250321	0	0	0	0	0.447047
ENSG00000173786	19.0053	18.8575	19.209	21.2021	22.7987
ENSG00000279467	0	0	0	0	0
ENSG00000187672	0.081174	0.119557	0.130562	0.17649	0.104027
ENSG00000047056	2.85582	3.08744	2.94016	2.3854	2.19983
ENSG00000202360	0	0	0	0.179269	0
ENSG00000187676	2.30353	2.54151	2.62126	2.89909	2.41911
ENSG00000178809	0.0290383	0.0100633	0	0.0459167	0.068702
ENSG00000224785	0.0595261	0.0309434	0.0319144	0	0.0352084
ENSG00000187678	1.31216	1.19485	1.40701	1.71711	1.15614
ENSG00000178802	8.86705	8.34103	8.91295	9.22753	10.1052
ENSG00000178803	0.0266647	0.0970279	0.0285921	0	0
ENSG00000175832	14.1187	11.5696	13.1929	12.8446	13.7979
ENSG00000250325	0.1221	0.63471	0.196388	1.23082	0.216658
ENSG00000163902	78.8945	80.1367	77.318	84.0304	90.4822
ENSG00000163900	2.74876	2.40079	2.39646	3.39201	2.87084
ENSG00000174946	0	0	0	0.0709087	0
ENSG00000163904	5.85358	5.74331	6.15629	4.72266	4.23264
ENSG00000163909	4.35341	4.49559	4.66809	2.86826	2.99977
ENSG00000250327	0.124219	0	0.0665992	0	0
ENSG00000250328	0	0	0	0.0280974	0.0840804
ENSG00000143552	0.0364495	0.00947377	0.0390842	0.0864535	0.0646772
ENSG00000143553	59.7798	57.2002	63.8027	71.7605	77.5418
ENSG00000174945	0.0382704	0.0716188	0.0656587	0.0816952	0.0181089
ENSG00000259706	0	0.0234023	0.120683	0.0266949	0
ENSG00000143554	2.05037	2.57026	2.1039	2.55958	2.95934
ENSG00000114423	0.616397	0.631419	0.617212	0.666506	0.487901
ENSG00000201183	0.999928	0	0	0	0.39429
ENSG00000259708	0.235019	0	0	0	0
ENSG00000170142	31.0036	32.8684	34.1806	35.0085	32.1327
ENSG00000170145	4.20713	4.72139	4.14704	3.09887	2.46898
ENSG00000170144	51.5636	53.6826	55.2621	39.1675	35.5231
ENSG00000187097	2.28528	2.59631	2.38948	1.82111	1.40062
ENSG00000187094	0	0	0	0.0915692	0
ENSG00000187091	2.81126	2.61237	2.49427	2.15381	2.57513
ENSG00000005961	1.25674	1.46739	1.10916	0.9745	1.38374
ENSG00000247950	0.207673	0.151137	0.200416	0.369431	0.589604
ENSG00000065882	7.65253	8.35753	7.96995	7.66618	7.46418
ENSG00000205352	17.1713	15.888	15.6119	23.9888	25.0022
ENSG00000205356	4.14931	4.43694	3.91608	2.7798	2.83583
ENSG00000165507	1.80137	2.07882	2.37584	3.39673	3.66522
ENSG00000165506	26.0436	22.5198	27.9843	22.3376	19.8176
ENSG00000165501	16.3104	15.349	15.6599	17.4546	14.8274
ENSG00000170498	0.983944	0.472138	0.649271	0.89761	1.96978
ENSG00000165502	500.013	457.845	503.605	609.704	640.593
ENSG00000112081	67.4743	66.4899	65.6984	66.1082	63.6501
ENSG00000086475	27.5905	26.7045	27.9272	27.6136	29.3076
ENSG00000253284	0	0	0.032021	0.0236099	0.0235506
ENSG00000253282	0	0	0.157433	0	0.0868409
ENSG00000118816	41.3552	44.0243	46.1748	52.7531	51.7721
ENSG00000108448	37.0272	36.5754	35.1444	44.1177	43.6256
ENSG00000108443	4.09783	3.79585	3.98233	3.48545	2.46094
ENSG00000123983	11.2217	11.0118	10.8964	13.2555	9.46073
ENSG00000129925	14.0703	13.8129	13.1465	12.3789	14.2464
ENSG00000280182	0	0	0.0796241	0	0
ENSG00000174498	0	0.0100488	0	0.0229253	0
ENSG00000069943	3.31996	2.96029	2.62244	3.79714	2.87913
ENSG00000123989	32.9592	30.1411	31.1384	34.5526	39.9735
ENSG00000281490	1.94459	2.08297	2.0009	0.512479	0.325304
ENSG00000281491	0.0716459	0	0	0.0849674	0
ENSG00000253535	0	0.20802	0.257457	0	0
ENSG00000253537	0.41408	0.502252	0.454582	0.350766	0.303233
ENSG00000225080	0	0	0	0.31662	0
ENSG00000008118	0.0802134	0.0416973	0.0215029	0.0713459	0.0237222
ENSG00000225084	0	0	0	0	0
ENSG00000260161	0	0	0	0	0
ENSG00000260163	0	0	0	0	0
ENSG00000260165	0.304902	0	0	0	0
ENSG00000169084	6.59667	6.51923	6.3264	8.33305	9.9079
ENSG00000169085	0.67448	0.86453	0.822307	0.75606	0.644862
ENSG00000169087	0.799905	0.58522	0.889492	0.702693	0.981299
ENSG00000280184	0	0.0807395	0.0555154	0	0.0612452
ENSG00000102401	3.25344	3.17189	3.05423	4.60902	3.54917
ENSG00000102409	1.98003	1.63844	1.25656	1.67727	1.91207
ENSG00000052850	0.382639	0.17465	0.260188	0.343106	0.397444
ENSG00000205978	0.0742037	0.0981866	0.0217002	0.0560005	0.0398999
ENSG00000280187	1.1794	1.00979	1.15307	1.11073	1.12845
ENSG00000224020	0.648493	1.01132	1.73842	2.49948	1.91785
ENSG00000224023	0.015636	0.0325122	0.0167662	0.0185433	0.0739868
ENSG00000269949	0.240102	0.249624	0.257457	0	0
ENSG00000125970	31.0777	28.872	33.6075	33.3493	40.4137
ENSG00000125971	23.7338	20.9556	22.1746	30.6303	35.0434
ENSG00000269946	0.228352	0.712226	0.244858	0.541622	1.08052
ENSG00000269947	0.398092	0.910536	0.0853734	0.660955	0.470925
ENSG00000269940	0.439139	0.365244	1.31847	0.937422	0.519482
ENSG00000125975	0	0	0	0.0877801	0
ENSG00000125977	109.326	104.314	112.744	136.482	116.947
ENSG00000038295	0	0	0.00764978	0.0253818	0
ENSG00000280721	0.218289	0.0756488	0.0390113	0.215731	0.0860755
ENSG00000004766	3.55898	3.34014	3.17106	3.35234	2.75974
ENSG00000268015	0.0478705	0	0	0	0
ENSG00000250397	0.130186	0.541398	0.251274	0.61757	0.277208
ENSG00000207721	1.24797	0	0	0.740007	0
ENSG00000163017	0	0	0	0	0
ENSG00000163013	3.4498	3.3359	2.9306	2.04959	1.86218
ENSG00000223908	0	0	0	0.207976	0
ENSG00000223901	0.432377	0.34963	0.618174	0	0
ENSG00000127220	27.3656	25.1186	26.766	20.1864	23.0943
ENSG00000281420	1.0841	1.12709	1.16246	0.642834	0.641219
ENSG00000261216	0	0	0.149848	0.331461	0
ENSG00000088881	2.22332	1.90623	2.01249	2.0717	2.18604
ENSG00000007237	0.217839	0.270669	0.290557	0.176429	0.188556
ENSG00000223271	0	0	0	0.636406	0
ENSG00000156587	20.1999	19.5535	18.648	30.0098	30.7724
ENSG00000179818	0.547049	0.642682	0.486871	0.830419	0.585657
ENSG00000276156	0	0	0	0	0.26561
ENSG00000157181	4.98024	5.28734	4.85989	6.23437	3.80292
ENSG00000157184	1.03198	0.827364	0.9304	0.505374	0.485884
ENSG00000167874	0.429302	0.191283	0.526095	1.23645	0.652944
ENSG00000127191	25.696	23.4405	23.1392	24.2018	25.8394
ENSG00000213423	0	0	0	0	0
ENSG00000213420	0.602795	0.335212	0.541144	0.665001	0.431165
ENSG00000213424	0.0169337	0	0.0181577	0	0
ENSG00000248790	0	0	0	0.233116	0
ENSG00000055609	1.27527	1.13169	1.21583	0.94287	0.561776
ENSG00000248792	0	0	0	0	0
ENSG00000091010	0.1816	0	0	0	0.107412
ENSG00000233747	0	0	0	0.602277	0
ENSG00000248794	0	0	0	0.235706	0.470227
ENSG00000159788	2.18838	2.72855	2.38907	1.94645	1.85246
ENSG00000159784	0.0250371	0.0607367	0.0447447	0.0197949	0.0197452
ENSG00000213790	0.631858	0.750762	0.919505	1.17754	1.28136
ENSG00000213791	0	0	0	0	0
ENSG00000213793	1.07131	0.101254	0.939882	1.0395	0.57605
ENSG00000156639	32.2695	33.1069	34.1885	42.1012	39.7777
ENSG00000213799	1.47138	1.5803	1.78636	1.67285	0.93502
ENSG00000227591	4.61252	3.74279	4.58403	2.40153	4.52483
ENSG00000206549	0.163219	0.131983	0.116678	0.129045	0.235988
ENSG00000153037	1.20808	1.16296	1.02353	1.20277	1.23503
ENSG00000180370	30.4945	32.5047	31.3955	25.1416	20.168
ENSG00000227598	0	0.144912	0.298918	0	0
ENSG00000228614	0.333309	0.231019	0.953071	0.790566	0.39429
ENSG00000228613	0	0	0	0	0
ENSG00000158186	3.3555	3.45352	3.84214	3.74944	3.34109
ENSG00000108946	16.0571	16.3177	15.9693	17.8858	15.1512
ENSG00000108947	0.882721	1.1082	0.803655	1.34313	1.10333
ENSG00000257800	0.322945	0.419692	0.634863	0.255328	0.38203
ENSG00000257802	0	0.0464538	0	0	0
ENSG00000257803	0	0	0.0791495	0	0.0436593
ENSG00000081277	0.907196	0.934192	1.11174	0.788975	0.776772
ENSG00000257809	0	0.103317	0	0	0.117557
ENSG00000258725	0.0298292	0	0.0639707	0.247629	0.141147
ENSG00000156463	3.50975	3.40979	3.33379	3.42314	3.15999
ENSG00000156467	11.1247	11.6636	13.3978	10.8677	10.8012
ENSG00000156469	16.3581	15.4579	17.3488	16.6434	15.2269
ENSG00000268931	0	0	0	0	0
ENSG00000258729	0	0	0	0.0379264	0
ENSG00000172992	10.1872	9.72504	9.36017	10.6217	10.5502
ENSG00000228409	1.78667	2.11823	1.5461	1.48693	0.741597
ENSG00000228407	0.157832	0.328182	0.676961	0.374356	0.933539
ENSG00000228404	0	0	0.103306	0	0
ENSG00000007372	0.373919	0.332134	0.350342	0.340117	0.326379
ENSG00000007376	26.531	24.3192	25.6018	21.903	28.8173
ENSG00000002822	7.60779	7.26904	8.02241	5.3606	6.52367
ENSG00000122026	278.216	290.838	279.367	266.051	297.193
ENSG00000122025	0.0129028	0.0134145	0.0138355	0.0612076	0.0152634
ENSG00000185345	0.0219076	0	0.0234912	0	0
ENSG00000185344	2.49767	2.44637	2.76622	2.36873	2.15933
ENSG00000185347	9.41382	8.60438	9.09773	8.27574	9.923
ENSG00000185340	16.4785	15.5632	17.6953	14.3017	14.3791
ENSG00000110921	8.08299	8.3777	7.92054	10.3528	11.5723
ENSG00000110925	5.81774	5.41909	5.65515	5.79214	4.78229
ENSG00000224382	0	0	0	0	0
ENSG00000154734	0	0	0	0	0
ENSG00000180644	0.0211771	0.022017	0.0227078	0.0251147	0
ENSG00000206838	0	0.416351	0	0	0.473736
ENSG00000252546	0	0	0	0.589265	0
ENSG00000252544	0	0	0	0	1.98377
ENSG00000124098	7.20104	6.89394	6.82071	9.48293	10.5062
ENSG00000124097	0.0843754	0	0	0	0
ENSG00000124091	0.0519988	0	0.195151	0.0616672	0
ENSG00000007952	0.360723	0.286787	0.295786	0.251643	0.251011
ENSG00000179335	3.13424	3.01839	3.13843	2.99166	3.16425
ENSG00000159023	2.18869	2.10924	2.56658	1.67709	1.40096
ENSG00000216990	0	0	0	0	0.113629
ENSG00000205622	0.00682733	0.00709809	0.0292833	0.0323871	0
ENSG00000139428	5.91229	5.65893	6.0652	9.1262	10.1226
ENSG00000153179	8.72369	8.79243	9.61297	8.97534	6.7897
ENSG00000227653	0	0	0	0	0.162771
ENSG00000006025	0.79204	0.899855	0.647913	0.978043	0.850015
ENSG00000182809	1.3424	1.51098	1.60598	2.19722	3.176
ENSG00000213613	0.102606	0	0.110022	0.851786	0
ENSG00000213612	0.129152	0.0671372	0.0692439	0.0765831	0.152781
ENSG00000213614	0.45531	0.561848	0.657045	1.04966	1.01682
ENSG00000213619	17.8242	16.3117	16.1493	17.9303	20.8258
ENSG00000281538	0	0.176834	0.638339	0.100857	0
ENSG00000273384	0.186006	0	0.199451	0	0
ENSG00000164128	0.012838	0	0	0	0
ENSG00000164124	0.37157	0.356126	0.242792	0.502625	0.364003
ENSG00000164125	0.01362	0.0354004	0	0.0323049	0.00805593
ENSG00000164120	0.0291171	0	0	0.034531	0.0114814
ENSG00000164122	0.0264088	0.0823686	0.0283178	0.0626384	0.0312405
ENSG00000269918	0.879281	0.581734	0.599988	1.13757	1.29231
ENSG00000262708	0.180683	0.0939243	0.0968715	0	0
ENSG00000204574	32.6983	32.3546	30.9527	30.167	30.4
ENSG00000204576	5.28981	4.60038	4.54312	6.71935	6.95455
ENSG00000204577	0.0287274	0	0.0462058	0	0.0679665
ENSG00000259542	0	0	0	0	0
ENSG00000259547	0	0	0	0.634291	0.421799
ENSG00000259545	0	0	0	0	0
ENSG00000083123	5.31223	4.64583	5.30045	4.98682	4.2414
ENSG00000120645	0.0139638	0.0217764	0.00748656	0.0248402	0.00825926
ENSG00000181467	5.6548	5.45818	5.31249	6.34043	4.88021
ENSG00000253633	0.0435928	0	0	0	0
ENSG00000250432	0	0	0	0	0
ENSG00000085982	5.3307	5.8404	5.10688	4.98128	4.03203
ENSG00000099917	19.9567	18.9251	19.3525	20.2136	22.6594
ENSG00000226525	2.93677	3.97846	4.29415	4.32714	4.31627
ENSG00000226523	0	0	0	0	0
ENSG00000112530	0	0	0	0	0.048607
ENSG00000112531	3.96106	4.19846	4.13473	3.5763	2.95693
ENSG00000269210	0.152451	0.264162	0	0.0602657	0.120229
ENSG00000225246	0	0	0	0	0
ENSG00000223886	1.73853	1.92798	0.86996	3.71122	3.42768
ENSG00000084636	0.248948	0.216688	0.260735	0.405092	0.246554
ENSG00000261766	0	0	0	0	0.233385
ENSG00000261762	0.498262	0.569825	0.908271	1.00454	1.17884
ENSG00000158089	14.0414	14.0485	14.9429	13.1824	14.5115
ENSG00000211448	0.0358038	0.0372238	0.0230351	0.0764298	0.0254126
ENSG00000115163	21.9468	21.6355	26.8122	14.6344	16.5824
ENSG00000211445	15.1165	15.8571	14.7174	15.6938	17.6213
ENSG00000048991	7.51469	7.91868	7.59888	6.18034	4.74216
ENSG00000128891	0.744627	0.645132	0.525647	0.522488	0.44043
ENSG00000151151	2.01246	2.19234	2.46755	2.58381	1.74926
ENSG00000151150	0.0251407	0.0108907	0.013479	0.0173922	0.0123918
ENSG00000140279	0.0436549	0.0340397	0.0877695	0.0776578	0.0322761
ENSG00000264270	0.168486	0	0	0	0
ENSG00000250551	0.152451	0	0	0	0
ENSG00000266680	0	0.27816	0.20492	0.271968	0.180857
ENSG00000264279	0	0	0.719271	0	0
ENSG00000264278	0.497261	0.560064	0.666506	0.540576	0.637258
ENSG00000106683	17.0971	15.6897	15.5234	13.6741	15.5345
ENSG00000106682	189.459	195.994	193.038	162.901	160.9
ENSG00000131931	8.36982	6.82092	6.56751	6.85002	6.75546
ENSG00000275709	0	0	0.105003	0	0
ENSG00000106686	0.0874818	0.0757927	0.140708	0.0864564	0.129359
ENSG00000106689	0.949963	0.525339	0.671861	0.527342	0.549927
ENSG00000106688	1.03353	1.00474	0.734023	1.09835	0.698637
ENSG00000275703	0.465621	0.363065	0.249638	0.276098	0.137702
ENSG00000275700	44.2712	43.7073	45.5793	45.3341	50.9031
ENSG00000158815	0.0816288	0.118813	0.0875292	0.0774452	0.135189
ENSG00000258870	0.157369	0.16361	0	0	0
ENSG00000155100	10.6732	10.1706	10.7357	7.58502	5.25148
ENSG00000105486	6.44671	6.34606	6.88645	4.10335	3.65863
ENSG00000266357	0	0	0	0	0
ENSG00000105483	0.780429	0.88475	0.703302	0.827076	0.726784
ENSG00000157224	8.52586	8.15223	7.40931	11.8954	8.72965
ENSG00000197798	5.41372	6.5133	6.20899	8.32325	6.28865
ENSG00000258876	0	0	0	0	0
ENSG00000266934	0.0403783	0.0419797	0.129891	0.0478861	0.0477658
ENSG00000266936	0.14662	0.152434	0	0.173881	0
ENSG00000114738	50.7477	50.9817	50.5856	38.2558	44.6518
ENSG00000266932	0	0	0	0.0644135	0
ENSG00000266933	0.252531	0	0.406176	0	0
ENSG00000158813	0.98907	0.789157	0.912577	0.58194	0.480708
ENSG00000150281	0.161246	0.134113	0.103741	0.420701	0.267046
ENSG00000105339	2.84958	2.78004	2.73784	2.68965	2.129
ENSG00000187747	0	0	0	0	0
ENSG00000197822	2.88117	2.85515	3.35326	3.18156	2.22525
ENSG00000189339	4.27001	4.17353	3.83154	3.66909	2.71466
ENSG00000064787	0	0	0	0.00777432	0.0155096
ENSG00000168497	13.5113	12.8031	13.882	9.63773	8.43395
ENSG00000212932	0	0	0	0	0
ENSG00000239672	6.85223	5.09551	7.41447	6.03456	7.18266
ENSG00000218839	0.392017	0.543419	0.420353	0.41325	0.360686
ENSG00000236060	0.20962	0	0	0	0
ENSG00000236065	0	0	0	0	0.0755722
ENSG00000236064	0.12838	0.0533885	0.0550638	0.0609001	0.0303735
ENSG00000236548	0.0119065	0.0618937	0.0510687	0.0423612	0.112679
ENSG00000237452	0.0195208	0.020295	0	0	0.0230923
ENSG00000236549	0	0	0	0	0.558072
ENSG00000235241	0.633812	1.3179	1.69907	1.6286	1.12466
ENSG00000156853	6.92881	7.49872	7.09759	5.95244	5.47958
ENSG00000117281	0.351355	0.393389	0.565128	0.416685	0.287749
ENSG00000117280	11.7638	11.2099	13.296	11.7215	9.25556
ENSG00000137478	3.62027	3.57028	3.92632	3.23846	2.91218
ENSG00000137474	1.35942	1.52882	1.44634	1.68746	1.90223
ENSG00000183604	0.336022	0.291124	0.33629	0.438351	0.159
ENSG00000137473	0	0	0.0172694	0	0.0190518
ENSG00000249852	0.0267778	0	0	0.0635135	0.031677
ENSG00000249853	0.156909	0.0135943	0.0841252	0.0465209	0.030936
ENSG00000249855	0.155319	0.201849	0.249819	0.230248	0.0918679
ENSG00000249856	0	0	0	0.0752253	0
ENSG00000249859	2.39348	2.8642	2.76552	3.67269	3.50167
ENSG00000101307	0.0264305	0.0183192	0.056682	0.0940347	0
ENSG00000101306	0.0180318	0.018747	0.0580057	0.0641538	0
ENSG00000273951	0	0.0851771	0.0878499	0.485806	0
ENSG00000146197	0.0656559	0.0682598	0.0860465	0.129773	0.0690383
ENSG00000146192	0	0	0	0.0187786	0.0124876
ENSG00000248896	0.0526622	0.0547508	0	0.0624539	0.062297
ENSG00000188064	18.9748	18.5565	19.6514	16.1905	16.1875
ENSG00000248893	0	0	0.047204	0	0
ENSG00000188060	1.30465	1.33079	1.82127	1.13852	0.786229
ENSG00000227356	0	0	0	0	0.303735
ENSG00000227355	0	0.0333878	0.103306	0.0380853	0.0759793
ENSG00000227354	0.0859292	0.238232	0.276421	0.220797	0.321893
ENSG00000227351	0	0	0	0	0
ENSG00000233503	0	0	0.0383356	0	0
ENSG00000241913	0	0	0	0.374356	0
ENSG00000237087	0	0	0	0	0.11021
ENSG00000227359	1.14787	0.696145	0.410279	0.567207	0.113156
ENSG00000183726	20.5838	20.9748	20.2999	25.139	26.1741
ENSG00000183723	11.1398	12.1727	10.8391	7.49543	6.07669
ENSG00000183722	4.0126	5.17871	3.85754	4.51255	4.55577
ENSG00000183729	1.39799	0.519083	0.792349	1.44476	0.756004
ENSG00000269951	0.319421	0.830223	0.171255	0	0.0944653
ENSG00000166477	15.9045	18.243	19.202	15.5835	12.2033
ENSG00000102763	3.02952	3.54699	3.07713	2.15898	1.6275
ENSG00000102760	0.935979	1.35153	0.557574	0.431671	0.553611
ENSG00000259426	0.118461	0.369477	0.177833	0.337169	0.0560536
ENSG00000107223	252.528	241.668	272.652	300.49	376.282
ENSG00000175782	1.03468	1.14723	1.0652	0.881132	0.699879
ENSG00000272163	0.39937	0.0655594	0.338083	0.124639	0.248651
ENSG00000272161	0	0	0	0	0
ENSG00000265656	0.240102	0	0.772371	0.284745	0.142015
ENSG00000272168	0.060572	0.0713709	0.0173201	0.0574676	0.0812079
ENSG00000116883	0.671515	0.637438	0.500907	1.385	0.897986
ENSG00000090615	3.65212	3.55899	3.97065	4.16831	3.54409
ENSG00000090612	0.818552	0.795601	0.832813	1.14232	0.635032
ENSG00000116885	1.11637	0.880489	0.371503	0.730451	1.29785
ENSG00000239264	0.0366967	0.0127174	0.236095	0.0290133	0.0723509
ENSG00000228369	0.137245	0.285376	0.147165	0.325527	0.649419
ENSG00000228368	0	0	0	0.277301	0
ENSG00000136709	4.10752	3.88012	4.30971	4.08993	3.64426
ENSG00000100065	8.90582	7.68953	8.46021	5.94519	6.41321
ENSG00000143217	0.0459704	0.0159312	0	0	0.018127
ENSG00000234579	0	0	0	0.345873	0
ENSG00000263489	0	0	0	0.126774	0
ENSG00000234572	0	0	0.0291055	0.0321905	0
ENSG00000234571	0	0	0.0162547	0.0179776	0
ENSG00000070770	15.4033	16.1434	13.8333	16.2028	14.3693
ENSG00000132716	5.22694	5.14745	5.52133	6.54272	6.55139
ENSG00000273618	0	0	0	0	0
ENSG00000132718	0.235543	0.22359	0.120794	0.0971612	0.0848024
ENSG00000184182	1.40551	1.30328	1.64288	2.10233	1.90232
ENSG00000228285	0.0771017	0	0.0826748	0.182875	0.182416
ENSG00000152348	1.17193	1.27985	1.28833	1.77526	1.43295
ENSG00000283544	0.0640367	0.266306	0	0.0759434	0.227258
ENSG00000103415	26.9233	27.5646	26.8214	27.2314	31.0458
ENSG00000261559	0.0724683	0.0376712	0	0.0429714	0
ENSG00000166073	9.42886	9.14551	8.5208	8.33804	9.0263
ENSG00000131165	75.7937	72.3475	68.9316	64.8507	70.4857
ENSG00000199638	0	0	0	0	0
ENSG00000171320	3.41913	3.66669	3.67349	2.13918	1.44908
ENSG00000199636	0	0	0	0	0.604578
ENSG00000273958	0	0	0	0	0
ENSG00000262772	0.240102	0.031203	0.0643643	0.640677	0.532556
ENSG00000280348	0.0251938	0	0	0	0
ENSG00000266107	0	0	0	0	0.846409
ENSG00000134419	1.30963	1.29475	1.69722	1.75324	1.51122
ENSG00000198326	0.0413639	0.0286696	0.0295692	0.0327033	0
ENSG00000100941	27.0166	27.6498	26.2437	20.4662	15.4735
ENSG00000270141	0	0.103126	0	0	0
ENSG00000236935	0.0798553	0.415112	0	0	0.661257
ENSG00000236936	0	0	0	0.440115	0.175604
ENSG00000100949	5.1922	5.00467	4.4962	4.4701	5.69446
ENSG00000247081	0.470605	0.54683	0.341361	0.558107	0.556704
ENSG00000135778	3.42204	3.29735	3.0669	4.31924	4.16024
ENSG00000135776	6.68263	6.31844	6.02998	4.87472	4.75807
ENSG00000135775	4.57738	4.33046	4.31378	4.16008	3.99293
ENSG00000135773	0	0	0	0.0245432	0
ENSG00000262402	0	0	0.242281	0.535921	0.400931
ENSG00000196497	0	0	0.0344767	0	0.0126784
ENSG00000196498	14.5648	14.5356	14.7158	9.31725	9.33927
ENSG00000107185	13.0236	14.5279	14.3369	7.27091	7.52027
ENSG00000107187	0	0	0	0	0
ENSG00000107186	2.29922	2.79128	2.49094	1.82346	1.2445
ENSG00000006555	1.9409	2.0363	1.91964	1.5135	1.28953
ENSG00000265751	0	0	0	0.0937269	0
ENSG00000265750	0.657095	0.607249	0.861168	1.47196	1.641
ENSG00000265753	0	0	0	0	0
ENSG00000265752	0.252888	0.525834	0.271167	0.839744	0.59831
ENSG00000142864	51.0342	51.5682	51.6046	49.5295	44.592
ENSG00000142867	6.18673	7.63935	7.36876	8.24009	7.27359
ENSG00000172789	0.14865	0.525456	0.573823	0.423095	0.175847
ENSG00000131469	459.127	409.235	493.222	436.971	506.874
ENSG00000131467	65.7661	65.9703	66.2422	45.6799	45.75
ENSG00000266315	0	0	0	0.909151	0
ENSG00000131462	64.1906	63.1265	60.883	55.7482	64.0336
ENSG00000266313	1.3002	1.10599	0.760463	1.82231	1.25843
ENSG00000137880	0.280406	0.218645	0.150337	0.249408	0.290245
ENSG00000196811	0	0	0.0220045	0	0.0242756
ENSG00000196810	4.13107	4.40906	4.90797	4.62249	4.22122
ENSG00000228667	0	0	0.214708	0.237465	0
ENSG00000278611	1.24076	1.48346	1.72958	2.94292	1.98148
ENSG00000124493	0.0131688	0	0	0.00780866	0.0233671
ENSG00000071082	77.5798	79.8184	83.118	76.0588	87.4983
ENSG00000226723	0.137597	0.0715269	0.368857	0	0
ENSG00000273406	0	0	0	0	0
ENSG00000273402	0	0.0892656	0	0.305475	0
ENSG00000122643	7.78901	7.81042	8.33555	10.4033	9.28675
ENSG00000166130	15.4298	16.4304	17.7891	15.3178	12.4583
ENSG00000166133	17.102	16.499	17.2486	14.8973	15.1668
ENSG00000166135	6.72035	7.17085	6.43064	5.72993	4.99654
ENSG00000254317	0	0.121682	0.0627499	0	0
ENSG00000237453	0	0	0	0	0.185075
ENSG00000166136	0.429517	0.139547	0.259067	0.350198	0.25405
ENSG00000232559	16.4974	9.92483	11.0313	12.2005	15.0205
ENSG00000232553	0	0	0.133404	0.0491813	0
ENSG00000261838	2.3802	2.36212	1.27613	2.30954	1.79179
ENSG00000261839	0.0379242	0.0591424	0.0406655	0.0449757	0.067294
ENSG00000029993	45.5329	46.1995	46.6193	52.4429	49.5908
ENSG00000156574	0.0950906	0.0659079	0.067976	0.0375904	0
ENSG00000146521	0.025006	0	0.0268135	0	0
ENSG00000264148	0.969809	0.672181	0	0.383377	0
ENSG00000184445	4.8332	5.32539	4.47631	4.46748	3.18945
ENSG00000164318	0	0	0	0	0.0110903
ENSG00000202368	0	0	0	0	0.62236
ENSG00000227494	0	0	0	0.113038	0
ENSG00000227495	0	0	0.0986993	0.327481	0.108886
ENSG00000227496	0.455958	0.6199	0.188045	0.291166	0.414906
ENSG00000227492	0	0	0.0680162	0.601802	0.0750363
ENSG00000099219	5.67208	6.23034	6.05563	6.21003	4.53156
ENSG00000275576	0.233825	0	0	0.831903	0.414906
ENSG00000282988	0	0	0	0.0388763	0
ENSG00000246792	0.0563685	0.029302	0	0	0
ENSG00000280852	0.647096	0.720814	0.792995	0.328892	0
ENSG00000151718	2.69768	2.55275	2.6213	1.85826	1.38223
ENSG00000151715	2.41101	2.63565	2.56628	5.61349	5.20093
ENSG00000230155	0	0	0	0	0
ENSG00000230157	0	0.294412	0	0	0
ENSG00000233205	0.62837	0.130658	0.269516	1.34137	1.04067
ENSG00000233203	0.28059	0.218788	0.0752179	0.332761	0.580869
ENSG00000198420	7.05015	7.39165	6.87582	5.38575	4.36618
ENSG00000270421	0	0	0	0	0
ENSG00000270179	0.167696	0	0.0899089	0.397754	0.396754
ENSG00000270178	0	0.183523	0.378564	0.209344	0.417636
ENSG00000270177	0.643348	0.708208	0.568112	0.448805	0.626749
ENSG00000096070	6.51614	6.71551	6.51727	5.82225	5.36605
ENSG00000270175	0.761665	1.00784	0.668226	1.23175	0.901016
ENSG00000270174	0	0	0	0	0
ENSG00000124225	8.2323	8.23114	8.131	13.4552	13.0712
ENSG00000270171	0.0311812	0	0.06687	0	0
ENSG00000270170	51.3245	48.1334	58.9207	42.7043	36.6501
ENSG00000128309	14.2254	12.9409	16.3517	13.293	14.5085
ENSG00000263069	0	0.0700364	0	0.015978	0.0159379
ENSG00000104375	1.64513	1.82752	1.70605	1.6891	1.48225
ENSG00000104371	0	0	0	0	0
ENSG00000270424	0.084243	0	0.270997	0	0
ENSG00000277235	0.835869	0.695215	0.71703	1.98257	2.76863
ENSG00000101935	1.993	2.10629	2.19005	1.69943	1.31521
ENSG00000269621	0	0.177396	0	0	0
ENSG00000260807	0.123679	0.10001	0.117883	0.081486	0.308869
ENSG00000255741	0.754485	0.784408	0.707894	0.335539	0.334696
ENSG00000100324	10.0317	11.043	10.3823	7.64087	8.63315
ENSG00000161544	0.0363939	0	0	0	0.0430523
ENSG00000161547	28.9747	27.5719	26.835	29.0253	27.9424
ENSG00000105135	23.539	21.9686	20.8544	19.9026	23.9904
ENSG00000100320	12.1162	13.0926	12.6989	10.2127	8.27899
ENSG00000100321	3.5734	3.4423	4.07997	3.50559	3.49678
ENSG00000258245	0.177105	0	0.189907	0.210035	0
ENSG00000161542	7.93457	7.54172	7.27252	7.28212	7.15404
ENSG00000231203	0	0	0	0	0.0438706
ENSG00000231201	0	0.27083	0	0	0.231119
ENSG00000231205	1.8221	2.17295	1.96339	1.53593	1.79622
ENSG00000241738	0	0	0	0	0
ENSG00000133878	0.0261515	0	0.112167	0	0.123744
ENSG00000261070	0	0.0563546	0	0.3857	0
ENSG00000241735	0.052252	0	0	0	0
ENSG00000169710	93.4056	90.3536	85.6058	49.4227	51.0883
ENSG00000169714	140.047	131.878	123.504	170.347	153.381
ENSG00000169715	247.196	221.785	219.555	581.295	618.152
ENSG00000169718	26.0218	25.1473	25.5911	23.7207	27.3753
ENSG00000133874	1.86728	2.24	2.31029	1.80565	2.41281
ENSG00000112379	1.49334	1.48131	1.52392	0.705834	0.499243
ENSG00000257956	0	0.434735	0	0.1653	0.164885
ENSG00000141753	181.527	175.564	176.941	183.314	224.837
ENSG00000141750	0.287308	0.165946	0.325191	0.0567881	0.0755273
ENSG00000137040	7.99731	7.43799	7.11895	7.59577	5.65135
ENSG00000074047	1.65937	1.64158	1.81851	1.4911	1.23658
ENSG00000267374	2.19898	2.72738	2.56476	2.44771	1.48319
ENSG00000181873	0.682666	0.813471	0.906567	0.734865	0.602566
ENSG00000259709	0.0348913	0.108825	0	0.165515	0
ENSG00000014164	11.1468	10.572	9.87046	10.439	10.1065
ENSG00000179674	1.03676	0.776073	0.933829	1.18035	0.981154
ENSG00000179673	0.245484	0	0.473811	0	0
ENSG00000168148	0	0.579948	0	0.264618	0
ENSG00000132478	4.61067	4.59338	4.70655	5.45654	4.60021
ENSG00000168143	0.762496	0.77512	0.63592	0.944461	0.581288
ENSG00000168140	0.66935	0.974255	1.02533	1.31545	1.561
ENSG00000132170	6.57853	7.0049	5.84519	6.60629	7.09176
ENSG00000265195	2.11827	0.734092	1.51425	0	0.835272
ENSG00000175970	14.1723	14.1652	14.0891	10.8783	10.5699
ENSG00000244510	0	0	0	0	0.420402
ENSG00000244515	0.0422542	0.0439299	0.0453084	0.150332	0
ENSG00000106443	5.35768	5.53183	5.35624	6.77647	4.8043
ENSG00000241587	0.180076	0	0	0	0
ENSG00000171084	2.49248	2.2591	2.1244	2.42537	2.54528
ENSG00000172197	3.64931	4.6337	3.91309	3.47646	3.11388
ENSG00000172243	0.0128073	0	0	0	0
ENSG00000186153	1.76826	1.94115	1.90785	1.28948	1.5331
ENSG00000248610	0	0.0290578	0.0299696	0	0.0661257
ENSG00000240463	0.365053	0.25302	0.13048	1.15448	0.287894
ENSG00000251259	0.0977464	0.203246	1.04812	0.231842	0.925037
ENSG00000148303	780.36	758.604	779.148	810.182	912.768
ENSG00000132823	30.5928	31.8387	32.2664	43.1581	46.1273
ENSG00000132821	4.62941	3.27512	5.52212	5.84753	6.38371
ENSG00000132824	31.352	30.9871	28.6664	39.5189	32.6147
ENSG00000132825	2.39487	1.93655	2.56798	2.71743	2.93795
ENSG00000204231	17.2898	16.8227	15.4276	17.7447	19.9349
ENSG00000076555	1.13208	1.36929	1.12267	0.908211	0.744
ENSG00000076554	7.5941	8.48062	8.3115	9.92225	8.38716
ENSG00000119950	2.83049	2.95485	3.37231	3.24626	3.18299
ENSG00000119953	9.53983	11.1644	11.6103	9.0227	8.63675
ENSG00000162728	0.0257375	0.0535166	0	0.0457846	0
ENSG00000102218	3.25956	3.44751	3.64647	3.14605	2.16999
ENSG00000005379	0	0	0	0	0
ENSG00000273284	0.160507	0.278121	0.0573696	0.444152	0.0632908
ENSG00000178107	0	0	0	0	0
ENSG00000175354	8.34289	7.99663	8.0397	10.8596	9.87844
ENSG00000178105	5.53055	6.21146	5.17542	6.40091	5.49201
ENSG00000187098	4.52847	4.30474	4.33582	4.353	3.02709
ENSG00000175352	3.01959	3.34232	3.3495	2.28445	2.58665
ENSG00000236262	0.150738	0	0	0	0
ENSG00000141854	6.51978	5.02451	6.47772	5.27184	6.60695
ENSG00000236269	1.15404	1.12482	0.696069	0.598769	0.426618
ENSG00000141858	25.3019	23.1497	25.9611	26.5474	33.185
ENSG00000232969	0	0	0.453084	0.501107	0.499848
ENSG00000188883	0.781615	0.888796	1.33574	0.550374	0.40452
ENSG00000138709	2.51468	2.47481	2.45429	2.38869	1.70399
ENSG00000019102	0.824428	1.05193	0.562558	0.711068	0.975262
ENSG00000273366	1.8729	0.846601	1.65902	1.93143	2.40822
ENSG00000273365	0.0736115	0	0	0	0
ENSG00000273363	0.0990088	0.102935	0.106165	0	0.234246
ENSG00000273369	0	0.632551	0.26096	0.14431	0
ENSG00000273368	0.104606	0	0	0	0.247488
ENSG00000047634	5.0861	4.60781	4.54304	4.88563	3.66079
ENSG00000103160	5.29841	5.59519	5.56649	5.87408	4.2959
ENSG00000225125	0	0.255531	0.1757	0	0
ENSG00000225123	0.470726	0	0.504751	0	0
ENSG00000103168	6.72589	6.02227	6.41759	5.72845	5.65715
ENSG00000130559	7.52595	7.16594	7.82359	6.47305	5.41371
ENSG00000124875	2.90069	2.42792	1.92421	1.89493	1.89017
ENSG00000171502	0.0168257	0.005831	0.0120279	0.0199542	0.0199041
ENSG00000171503	1.38546	1.40316	1.45999	1.31729	1.0314
ENSG00000229848	0.785035	0.757872	0.360763	0.798001	0.066333
ENSG00000201558	0	0	0	0.776105	0
ENSG00000201555	0	0.626865	1.93961	0	2.1398
ENSG00000188266	0.60179	0.537674	0.675537	0.669079	0.533919
ENSG00000157765	0.548162	0.379935	0.379611	0.812606	0.526867
ENSG00000246922	0.0754397	0.0915035	0.0808927	0.082011	0.0669314
ENSG00000224797	0	0	0	0.240153	0
ENSG00000088247	110.735	112.471	112.729	88.8885	86.5596
ENSG00000072071	5.3745	4.94342	5.46466	5.19653	5.14607
ENSG00000229152	0.536628	1.18556	1.72625	1.11371	0.238053
ENSG00000212257	0	0	0	0	0
ENSG00000229154	0	0	0	0	0
ENSG00000180398	29.0696	29.5709	30.4316	28.9961	25.1741
ENSG00000120555	0.0891408	0	0	0.0528576	0
ENSG00000177225	10.0411	9.66977	10.8504	9.15916	9.28592
ENSG00000224655	0	0	0	0.0438598	0
ENSG00000250050	0.0398683	0	0.12825	0	0
ENSG00000224650	0.0914187	0	0	0	0
ENSG00000166272	12.51	13.1756	13.0245	13.4238	12.8859
ENSG00000166275	3.54713	4.01745	3.80353	4.77069	4.05545
ENSG00000166278	0.106628	0.0100779	0.103941	0.0229915	0.0229338
ENSG00000111319	2.42925	2.6965	2.07604	4.13729	4.02966
ENSG00000172974	86.4939	84.6048	80.0097	102.287	90.2132
ENSG00000172977	9.217	8.1175	9.71363	6.65054	7.73947
ENSG00000126653	6.18585	7.37147	6.84849	5.82644	4.5966
ENSG00000155463	18.7945	18.1876	17.9778	17.3359	17.4194
ENSG00000155465	0.135961	0.0869866	0.145789	0.0992252	0.136092
ENSG00000280303	0.294703	0.529221	0.459644	0.857861	0.697242
ENSG00000280300	0	0.406492	0	0.347763	0.11563
ENSG00000280308	0.143101	0	0.460333	0	0.169282
ENSG00000102934	5.13243	5.95659	5.25926	7.34202	7.33813
ENSG00000102931	0.298818	0.258891	0.480626	0.17719	0.11783
ENSG00000279718	0.141404	0.294024	0.6065	0.167696	0.167275
ENSG00000260038	0.149896	0.155841	0	0	0
ENSG00000276757	0.358948	0	0.192447	0	0
ENSG00000187837	350.48	339.091	363.534	671.398	754.352
ENSG00000279713	0	0	0	0	0.0325208
ENSG00000187833	0.0176232	0.0366443	0.0377942	0.0209	0.0208475
ENSG00000269506	0	0.0345669	0	0.0394303	0
ENSG00000102007	121.549	123.011	118.413	149.971	164.385
ENSG00000171735	2.86686	2.61355	3.25762	3.97714	3.85326
ENSG00000247240	2.2281	2.93637	2.22091	1.74919	1.29931
ENSG00000253283	0	0	0	0	0
ENSG00000199200	0	0	0	0	0
ENSG00000260032	22.3536	23.1043	23.1503	21.9685	15.136
ENSG00000184602	1.19899	1.58344	1.47676	1.11448	1.11168
ENSG00000188386	0	0	0	0.0747174	0
ENSG00000188385	0.69124	0.57199	0.484052	0.409883	0.458917
ENSG00000165874	0.206964	0.153694	0.269479	0.175318	0.297292
ENSG00000233953	0	0	0	0.147316	0
ENSG00000165879	1.15469	1.15836	1.21643	1.58561	2.15676
ENSG00000233956	0	0	0.115314	0.127536	0.508863
ENSG00000148498	11.9223	12.4637	12.1745	15.6536	14.4155
ENSG00000223619	0	0	0	0	0.129289
ENSG00000223612	1.55095	0.322491	0.665222	0.490486	0.122313
ENSG00000270773	0	0	0	0.0844039	0
ENSG00000160961	0.466794	0.350766	0.520358	0.482333	0.426448
ENSG00000160963	0.119024	0.106067	0.182325	0.262144	0.0201143
ENSG00000081248	0	0	0	0	0
ENSG00000099904	10.9901	11.9797	11.0473	9.31297	11.0421
ENSG00000120693	0.637615	0.662902	0.532886	0.878491	0.621163
ENSG00000120690	5.53175	6.29109	6.26833	5.74384	5.52938
ENSG00000154102	5.14238	4.3231	6.67494	4.14349	4.74432
ENSG00000118307	0.0181784	0.0188994	0.0584773	0.0431169	0.0215043
ENSG00000120697	12.6452	12.5364	13.7166	15.1415	14.3801
ENSG00000120694	7.66885	9.44923	8.67583	5.71931	5.07694
ENSG00000172831	9.5213	9.24107	9.00334	6.82501	7.62766
ENSG00000172830	23.7289	24.3176	24.6381	22.8099	24.0428
ENSG00000126752	0.0413427	0	0	0	0
ENSG00000198156	0.0251348	0.0783949	0.0269516	0.0298082	0.0594667
ENSG00000198157	5.97487	7.41263	7.38324	3.47705	3.23184
ENSG00000126756	8.46171	7.58542	8.61042	12.1854	10.9802
ENSG00000126759	0.046908	0.0243842	0.0125747	0	0.0138725
ENSG00000169826	6.12878	5.80346	6.18612	8.61622	6.1949
ENSG00000229474	0.134972	0.0350813	0.108546	0.146729	0.0665277
ENSG00000252414	0	0	0	0	0
ENSG00000277747	0	0	0	0	0.328915
ENSG00000273888	0.938918	0.725859	0.438855	0.799433	0.626548
ENSG00000229473	0	0.201776	0	0.115082	0
ENSG00000133639	7.51765	6.90779	7.05342	13.347	13.0519
ENSG00000207696	0	1.7255	0	0	0
ENSG00000207697	1.62614	0	2.90614	3.857	0
ENSG00000120341	0	0	0	0	0
ENSG00000133636	0	0	0.0370043	0	0
ENSG00000181722	0.038725	0.033259	0.0649944	0.0199675	0.0139422
ENSG00000206120	0	0.0119775	0	0	0.0408849
ENSG00000206127	0	0.0257576	0.0531317	0.0881448	0.0293078
ENSG00000207034	0	0	0.983618	0	0
ENSG00000207036	0	0.546971	0	0	0
ENSG00000207032	0	0	0	0	0
ENSG00000163705	0	0	0	0.0335834	0
ENSG00000163704	0.817407	0.67986	1.08101	0.613948	0.789681
ENSG00000163701	0.700049	0.739744	0.713733	0.653282	0.543034
ENSG00000163703	3.9061	3.36695	3.65537	5.30619	5.02401
ENSG00000163702	10.6262	10.6175	9.22695	11.6487	15.1571
ENSG00000167468	224.884	214.929	206.455	283.971	350.511
ENSG00000204314	0.491164	0.340429	0.486154	0.463003	0.744904
ENSG00000234149	0	0	0	0	0
ENSG00000185158	1.61475	1.51891	1.20928	1.41851	1.56655
ENSG00000278147	0	0	0	0	0
ENSG00000167460	47.8868	47.7693	47.4909	54.3529	45.38
ENSG00000167461	3.14265	2.78364	3.8908	2.79523	2.71484
ENSG00000185156	0	0	0	0.0290862	0
ENSG00000261105	0.0904937	0.470413	0	0.10732	0.2141
ENSG00000243970	0	0.0686236	0.070777	0	0.234246
ENSG00000243979	0	0	0	0	0
ENSG00000204311	0.240346	0.363459	0.421722	0.621895	0.387708
ENSG00000206784	0	0	0	0.563191	0
ENSG00000206786	0.501521	0	0	0	0
ENSG00000116260	47.0522	46.911	46.3065	44.236	45.8089
ENSG00000116266	7.13683	6.48293	6.95966	6.54219	4.63048
ENSG00000275964	5.31672	4.45016	3.91341	4.70224	3.99752
ENSG00000172354	124.549	122.771	123.119	123.472	150.736
ENSG00000172350	0.290948	0.355867	0.33033	0.0913355	0.323933
ENSG00000267959	0	0	0	0	0
ENSG00000169016	7.13832	7.92899	7.75334	7.76143	7.21123
ENSG00000205476	7.04268	6.86157	6.77019	3.43205	3.48891
ENSG00000253539	0	0	0	0.0982108	0
ENSG00000121104	2.81184	3.08334	3.73511	3.6167	3.60761
ENSG00000275963	0.0692423	0.43193	0.371237	0.164234	0.655284
ENSG00000244286	0	0	0	0	0.552006
ENSG00000255503	0.369239	0.255922	0	0.145965	0.582392
ENSG00000164283	0.159296	0.103508	0.128108	0.212529	0.14133
ENSG00000255507	0.140663	0.0731206	0.113123	0.333633	0.0415994
ENSG00000164284	5.27034	5.18898	5.72943	6.95596	5.17154
ENSG00000164287	0.0119357	0.012409	0	0	0
ENSG00000270147	0	0	0.205506	0.113644	0.113358
ENSG00000123636	0.242365	0.388921	0.293782	0.306175	0.21503
ENSG00000186710	0	0.0323239	0.0666763	0.0368717	0.147116
ENSG00000266852	1.53322	0.797015	2.46607	3.6366	0.906867
ENSG00000186716	7.89197	8.01132	7.33843	6.20533	6.738
ENSG00000186715	0.310788	0.247721	0.399904	0.503719	0.416669
ENSG00000186714	0	0.00708457	0	0	0
ENSG00000242622	0.171212	0.406862	0.445856	0.377086	0.520808
ENSG00000213003	0	0	0	0	0
ENSG00000075886	0.369393	0.104739	0.144034	0.159301	0.238351
ENSG00000257621	1.86867	1.8223	2.28334	3.04932	2.01349
ENSG00000225083	0	0	0	0	0
ENSG00000040487	10.7286	9.94933	8.80478	11.2781	15.1493
ENSG00000139679	0.0123419	0	0	0.0146367	0
ENSG00000070915	0	0	0	0	0
ENSG00000006210	0	0	0	0.0106369	0
ENSG00000139675	1.03369	1.1488	0.859972	1.43725	1.24389
ENSG00000198466	1.24118	0.948827	0.947285	0.909151	0.742767
ENSG00000198467	1.20665	1.32343	1.27965	1.90277	1.67839
ENSG00000245719	0.162123	0.0561843	0.086921	0.128178	0.0319641
ENSG00000113569	21.1675	23.5479	21.9061	19.0308	15.6416
ENSG00000260167	0	0	0	0	0
ENSG00000251503	0	0	0	0	0
ENSG00000140505	0	0	0	0.0933146	0.02327
ENSG00000206878	0.429302	0	0	0.509125	1.01569
ENSG00000158545	16.0529	15.4703	16.1087	11.6419	12.2586
ENSG00000187446	34.8876	36.4407	34.8018	37.3465	35.7742
ENSG00000120253	8.01551	8.54741	7.60817	5.6145	5.14205
ENSG00000164867	0	0	0.009666	0.021381	0
ENSG00000258311	0.0917312	0	0.0655746	0.0181312	0
ENSG00000261441	0.580661	0.352152	0.518861	0.688627	0.40069
ENSG00000261442	0.0695564	0	0	0	0
ENSG00000261447	0.166827	0.0578145	0.178886	0	0.526265
ENSG00000015592	0	0	0	0	0.0385432
ENSG00000062038	17.8216	18.0721	16.6461	23.2376	24.9199
ENSG00000257218	5.64297	7.00226	7.28705	6.21726	6.4744
ENSG00000197191	1.07574	1.76363	1.55278	2.1099	3.08349
ENSG00000183668	0	0	0	0	0.0125754
ENSG00000115241	93.0312	98.3569	101.204	85.8028	92.6923
ENSG00000112212	0.108629	0.0564686	0.116481	0	0
ENSG00000112210	4.11785	4.79082	4.57904	4.16002	3.07996
ENSG00000112218	0.712258	0.862361	1.10211	0.866076	0.511941
ENSG00000200953	0	0	0	0.578551	0
ENSG00000260822	1.27898	1.1494	0.894912	1.38824	0.85906
ENSG00000260823	0	0	0	0.430004	0.285949
ENSG00000204435	0.475701	0.304349	0.588561	0.34717	0.454516
ENSG00000204439	6.04926	6.22154	6.20753	7.14831	6.43784
ENSG00000204438	17.5986	18.7551	18.1204	18.165	23.5354
ENSG00000200959	0	0	0	0	0.641219
ENSG00000162426	2.56422	2.00909	2.13191	2.5562	2.61572
ENSG00000261190	0	0	0	0	0.0213884
ENSG00000135423	0.168466	0.161674	0.166747	0.430315	0.076649
ENSG00000261195	0	0	0	0.0640247	0
ENSG00000268442	0	0	0	0.120531	0
ENSG00000224418	0.125969	0.436549	0.225124	0.149391	0.298031
ENSG00000259274	0.247294	0.128551	0	0	0
ENSG00000224415	0	0.188802	0.194726	0	0
ENSG00000224414	0	0	0	0.0221821	0
ENSG00000224411	3.22563	3.42978	3.64221	2.17352	1.67663
ENSG00000275110	0	0	0	0	0
ENSG00000275111	0.92661	1.10298	1.19518	0.796303	1.33443
ENSG00000260316	0	0	0	0.0269207	0
ENSG00000260317	0.564871	0.432728	0.191274	0.810932	0.351694
ENSG00000260314	0	0	0	0	0
ENSG00000111897	19.8776	21.9287	19.0766	27.5296	22.2395
ENSG00000260318	0.249594	0	0	0	0
ENSG00000217733	0	0	0	0	0
ENSG00000114113	0	0.198075	0	0.150629	0
ENSG00000114115	0.687103	0.700067	0.795711	0.765968	0.942863
ENSG00000156860	12.8321	12.769	13.1697	13.6574	13.5352
ENSG00000156869	0.51332	0.937543	0.699188	0.559405	0.426706
ENSG00000266877	0	0	0.202612	0.112043	0
ENSG00000266876	0	0	0	0	0
ENSG00000215771	0	0.12076	0	0	0
ENSG00000118156	0	0	0	0	0
ENSG00000111540	17.2441	16.7932	16.2546	18.0933	16.3231
ENSG00000065029	8.87661	9.64776	9.60299	7.83672	9.16351
ENSG00000087152	20.4386	20.2704	20.1249	17.2037	16.454
ENSG00000252367	0	0	0	0	0
ENSG00000054148	76.566	71.0886	85.6343	90.8023	118.731
ENSG00000100647	2.43922	2.71778	2.45761	2.3797	1.64418
ENSG00000174599	1.512	1.2686	1.50752	1.76168	1.34932
ENSG00000100644	63.5911	65.7015	65.4842	68.5579	51.7976
ENSG00000267042	0	0.308806	0.106165	0.117418	0
ENSG00000267041	0.410161	0.355357	0.285876	0.648566	0.525636
ENSG00000136114	0.593047	0.516583	0.498419	0.437196	0.455059
ENSG00000136110	0	0	0	0	0
ENSG00000136111	3.27232	3.49427	3.03351	2.66682	1.83062
ENSG00000267491	0	0	0	0.202034	0
ENSG00000063854	6.27787	5.58377	6.18272	6.43329	8.89261
ENSG00000136868	17.5631	18.7602	19.0683	18.5944	14.8084
ENSG00000161509	0.143952	0.071577	0.11409	0.0668026	0.0740386
ENSG00000136869	0	0	0	0	0.0120778
ENSG00000197320	0	0	0	0.0626384	0
ENSG00000197321	2.94316	3.34061	3.18486	2.54255	2.06981
ENSG00000197322	0	0	0	0	0
ENSG00000197323	3.02673	3.62461	3.60612	2.95802	1.88307
ENSG00000197324	35.0785	34.4693	33.2289	36.2318	34.427
ENSG00000231944	0	0.093296	0	0.106422	0
ENSG00000231940	0.46261	0.0961914	0	0.877801	0
ENSG00000231943	0.673122	0.349909	0.481185	0.221744	0.442374
ENSG00000272465	0	0	0	0.272356	0
ENSG00000231948	0.178876	0.092985	0	0	0
ENSG00000272461	0.57175	0.0849178	0	0.193731	0
ENSG00000212017	0	0	0	0	0
ENSG00000253015	0	0	0.350864	0.194026	0
ENSG00000253013	0	0.413267	0	0	0
ENSG00000177025	0.234591	0.914607	0.503097	0.55642	0.901911
ENSG00000101115	0.715876	0.560617	0.967003	0.793853	0.516908
ENSG00000267493	2.21345	1.29094	1.563	1.66464	1.27728
ENSG00000106723	18.0951	18.7673	18.6887	17.9629	15.5278
ENSG00000144834	0	0	0	0	0
ENSG00000125459	8.83752	8.40578	9.06609	6.5032	7.52777
ENSG00000144837	0	0	0	0	0.0864859
ENSG00000054356	0	0.00675354	0	0	0.0230531
ENSG00000268521	0.361772	0	0.258614	0	0
ENSG00000268520	0	0	0.121653	0.134547	0
ENSG00000272037	0	0.0780294	0.0804779	0.0445039	0.133176
ENSG00000224511	0	0	0	0	0.0423487
ENSG00000099875	30.2386	29.2045	27.7404	35.3247	36.2451
ENSG00000268738	0	0.0408725	0.0421551	0	0.139518
ENSG00000062282	3.883	3.67705	3.61046	4.43592	4.60145
ENSG00000111752	3.46297	3.93927	3.42982	2.28855	2.51213
ENSG00000087365	50.8632	53.4272	51.6553	43.3432	46.3646
ENSG00000260059	0.0194149	0.0201849	0	0	0
ENSG00000260051	0	0.489395	0.504751	0.2233	0
ENSG00000260053	0	0	0	0	0
ENSG00000224536	1.02653	1.14085	0.455475	2.47678	2.7218
ENSG00000256955	0.34846	1.01438	0.149459	0.578551	0.577097
ENSG00000092345	0	0	0	0	0.017483
ENSG00000114251	0.456037	0.466715	0.611251	0.684489	0.328741
ENSG00000262188	0	0	0.0613124	0.0339055	0
ENSG00000156983	5.33982	5.47011	5.48416	3.68341	4.09142
ENSG00000224533	0	0	0.0311879	0.0344935	0.0344069
ENSG00000267497	0.0547859	0	0.029373	0	0.0324046
ENSG00000224530	0	0	0	0	0.138604
ENSG00000082213	13.0684	13.8007	13.7372	12.9051	11.0772
ENSG00000082212	5.94343	4.83248	5.76461	4.88027	4.30527
ENSG00000108352	0.685936	0.654526	0.68514	0.82462	0.978165
ENSG00000252244	0	1.79971	0	2.05292	0
ENSG00000100129	30.5413	31.3889	29.5745	26.0873	24.4554
ENSG00000100124	5.62102	5.81908	7.13019	4.62376	6.28157
ENSG00000100122	0	0	0	0.17325	0
ENSG00000100121	0	0	0	0	0
ENSG00000170390	0.302916	0.278592	0.374783	0.373056	0.427247
ENSG00000078795	0.0922635	0.071942	0	0.0136773	0.0682148
ENSG00000267729	1.362	0.283203	0.29209	0	0
ENSG00000223564	0.106474	1.32836	0	0.252542	1.38549
ENSG00000150977	4.18571	2.98897	3.71055	3.49241	3.56633
ENSG00000197170	23.6901	25.6177	24.319	23.3017	18.9945
ENSG00000263657	0	0	0.0998987	0	0
ENSG00000107551	1.33577	1.2534	1.23204	1.04043	1.47303
ENSG00000107554	8.60659	9.25784	8.67104	8.66493	7.76534
ENSG00000277218	0	0.129747	0.133818	0.148001	0
ENSG00000275901	0	0	0	0.250553	0
ENSG00000086015	11.561	11.1625	11.4835	9.5578	9.44514
ENSG00000110400	14.4662	14.3372	14.0324	9.09859	8.8779
ENSG00000154274	0.329338	0.443106	0.332371	0.367599	0.343758
ENSG00000101384	0.415016	0.542612	0.431529	0.522011	0.580208
ENSG00000007520	32.8107	29.5338	34.3028	32.4091	40.2436
ENSG00000117758	4.04634	3.97471	4.05455	3.78931	3.66425
ENSG00000117751	11.2313	11.1226	10.4102	11.8522	12.543
ENSG00000106609	15.4995	16.9699	15.9411	20.6838	18.0856
ENSG00000106608	7.66219	7.2678	7.29743	6.81109	7.23988
ENSG00000253111	0.113773	0	0	0.134927	0
ENSG00000177700	132.512	115.686	132.819	133.077	161.259
ENSG00000101654	10.253	10.0123	9.64247	8.6592	6.68266
ENSG00000106605	32.7988	32.8128	32.4837	46.0966	50.1989
ENSG00000177706	4.34728	4.09785	4.33831	4.78439	5.04664
ENSG00000177707	2.18678	2.88699	3.12646	2.16114	1.33449
ENSG00000221923	0.937908	0.945102	1.1759	1.93369	2.15073
ENSG00000221926	13.7106	13.4927	13.3448	18.1443	19.5957
ENSG00000177728	2.97588	3.25773	3.55492	2.19946	2.35167
ENSG00000271268	0	0.235405	0.242792	0	0
ENSG00000232188	0.0933266	0	0	0.110679	0.441605
ENSG00000232184	0	0	0	0	0.163189
ENSG00000232186	0	0.0454324	0.281148	0	0
ENSG00000232187	5.93013	7.07495	8.02665	10.4915	13.4551
ENSG00000215274	0	0	0	0	0
ENSG00000153721	0.741584	0.664918	0.635082	0.920787	0.659417
ENSG00000006695	9.59231	9.65614	9.85029	9.24915	7.94509
ENSG00000266472	95.8474	86.3554	94.1495	111.575	124.95
ENSG00000145934	0.00485988	0.0101052	0.0156335	0	0.011498
ENSG00000157617	2.39555	2.69161	2.66236	1.87178	1.70472
ENSG00000233851	0	0	0	0	0
ENSG00000157613	0.265855	0.262578	0.270818	0.252229	0.345944
ENSG00000266456	0.101924	0.132457	0.191259	0.0604374	0
ENSG00000233859	1.16028	1.40734	0.984948	1.20401	0.686278
ENSG00000233858	0	0	0	0.017932	0
ENSG00000262180	0.121409	0.126224	0	0.215975	0.359054
ENSG00000260206	0.093816	0	0	0	0.22196
ENSG00000263874	0.479651	0.589342	0.498736	0.430936	0.361076
ENSG00000238754	1.19251	0	0	0	0
ENSG00000272254	0	0	0.263349	0	0
ENSG00000272256	0.226744	0	0.0810446	0.179269	0
ENSG00000116809	11.2262	10.645	10.1648	10.2515	12.5614
ENSG00000262500	0	0	0.119962	0.265353	0.176458
ENSG00000262503	0.0745316	0.232463	0	0.0883897	0
ENSG00000080573	0.0238501	0	0	0	0.00940455
ENSG00000226009	0.252531	0.393819	0.203088	0.673841	0.224049
ENSG00000226002	0.0915747	0.28562	0.196388	0	0.108329
ENSG00000226007	0.259582	0.245343	0.227737	0.643682	0.669981
ENSG00000264964	4.14562	3.1128	4.3218	3.96046	4.76786
ENSG00000264966	0	0	0	0	0
ENSG00000264961	0.706089	0	0	0	0
ENSG00000184277	1.4212	1.46349	1.54812	1.54634	1.51043
ENSG00000184274	0.0231006	0.0960672	0.0990817	0	0.027327
ENSG00000264968	0.222436	0.115629	0	0.0659488	0.263132
ENSG00000184270	0.546186	0.283924	0	0.323871	0.323057
ENSG00000184271	1.1091	1.37448	1.22733	1.7257	1.39599
ENSG00000115866	17.9277	19.0418	17.5033	19.1683	16.3525
ENSG00000266189	0	0	0	2.24614	0
ENSG00000135540	1.17259	1.15527	1.22443	1.28868	0.9659
ENSG00000135541	1.22675	0.935725	1.07085	0.957716	0.583395
ENSG00000232455	0	0	0.100072	0	0
ENSG00000232453	0.0614694	0.0958609	0	0.0364494	0.218147
ENSG00000135547	0.215356	0.183188	0.251915	0.557232	0.208437
ENSG00000135549	0.3909	0.390147	0.469454	0.407952	0.295947
ENSG00000155961	1.07172	1.2734	1.52678	1.37994	1.81115
ENSG00000155962	0.377907	0.451829	0.364701	0.851529	0.894094
ENSG00000233581	0	0	0	0.110679	0
ENSG00000145725	2.57904	2.03523	2.18239	1.71354	1.28652
ENSG00000233585	0	0.171138	0.0588361	0	0.324543
ENSG00000233589	0.167696	0.232463	0	0	0
ENSG00000233588	0.214794	0.186094	0.23032	0.0424554	0.423487
ENSG00000246273	0.431785	0.827677	0.564276	1.39219	0.702326
ENSG00000107282	0.509099	0.573397	0.495352	0.463999	0.301121
ENSG00000260932	0	0	0.306616	0.113038	0
ENSG00000147421	1.17291	1.32035	1.48321	1.27588	0.94733
ENSG00000282021	0.263523	0.373601	0.462388	0.340932	0.0566792
ENSG00000107281	9.21502	8.60205	9.92315	11.1144	11.4344
ENSG00000104140	9.37918	8.70405	11.2383	11.9443	13.7386
ENSG00000151617	0.0506492	0.0394934	0.135776	0.0300333	0.179747
ENSG00000104142	26.8645	25.0639	24.9267	22.6962	23.5015
ENSG00000151612	0.878153	1.24377	1.19409	1.07917	0.971067
ENSG00000167740	10.6489	10.0485	11.3396	17.2664	16.9902
ENSG00000114268	2.39009	2.33871	2.7513	1.88619	1.94382
ENSG00000104147	20.1452	20.4025	21.648	13.1297	13.1995
ENSG00000167749	0	0.0864977	0	0	0.0328066
ENSG00000167748	0.0225663	0.0469226	0.048395	0	0.10678
ENSG00000157637	21.1911	20.2962	19.5833	20.6609	22.4519
ENSG00000233327	0	0	0	0.00987901	0
ENSG00000158636	1.93556	2.1449	1.87036	1.43668	1.00207
ENSG00000233325	0.347895	0.632961	1.02586	1.44403	1.33752
ENSG00000237663	0	0	0	0	0
ENSG00000233321	0	0	0	0.0764911	0.0762989
ENSG00000233328	6.59684	2.90166	11.2907	5.86757	8.40406
ENSG00000096872	4.90182	4.33848	4.48994	4.89804	3.66852
ENSG00000198502	0.170358	0.30995	0.502348	0.757626	0.856485
ENSG00000147799	1.91025	1.80339	1.84821	2.05712	1.54546
ENSG00000066117	17.8249	18.0973	17.3544	15.1667	14.869
ENSG00000128228	59.0339	51.9329	62.4633	38.6244	42.0509
ENSG00000137948	3.5412	3.64302	2.86779	2.32008	1.40613
ENSG00000146776	0.886293	0.887814	0.894861	0.78256	0.719371
ENSG00000137947	7.88662	8.50029	7.44809	10.0967	8.41654
ENSG00000137944	12.6361	12.0969	12.0523	12.143	11.3417
ENSG00000137942	6.11782	6.59138	6.13328	5.79548	4.60941
ENSG00000137941	1.05361	1.05835	1.19526	0.814899	0.75264
ENSG00000277371	0	0	0	0	0.450218
ENSG00000277373	0	0.158949	0	0	0
ENSG00000272980	0	0	0	0.0359551	0
ENSG00000273143	0.512702	0.799553	0.641388	0.709369	1.11192
ENSG00000094916	6.34391	7.22612	6.48492	5.40776	4.70618
ENSG00000169583	2.96353	3.83948	4.2044	6.81284	8.30588
ENSG00000100246	2.91502	3.94899	3.48092	4.81887	5.77335
ENSG00000100243	33.8615	33.0655	34.0934	33.8287	37.5698
ENSG00000100242	7.91421	7.07598	7.51083	5.43333	5.49794
ENSG00000100241	26.9479	27.6266	26.7626	15.113	16.904
ENSG00000258526	0.266317	0.461464	0.285567	0.157917	0.630081
ENSG00000158941	20.6882	21.0732	20.8538	16.4994	18.9937
ENSG00000258524	0.210856	0.328827	0.113048	0	0.124716
ENSG00000258525	0.186491	0.218123	0.27496	0.248812	0.110305
ENSG00000100249	0	0	0	0	0.0637997
ENSG00000209042	1.80886	0.626865	1.29307	2.14519	0.713266
ENSG00000231365	1.60143	1.53216	1.5381	1.46809	1.13898
ENSG00000231369	0.185684	0.289573	0.298659	0.330314	0.439313
ENSG00000173473	17.1833	18.0399	17.0254	15.4336	13.842
ENSG00000181350	0.101662	0.226486	0.280311	0.155011	0.188982
ENSG00000277991	0.213878	0.193669	0.11097	0.139096	0.187716
ENSG00000277998	0.683602	0.177678	0	0	1.01084
ENSG00000215374	1.89644	1.70431	1.68885	1.29606	1.36886
ENSG00000270343	0	0	0.0852469	0	0
ENSG00000129170	0.0366049	0	0	0	0.0866039
ENSG00000129173	2.09985	1.90013	2.09874	1.42961	1.04268
ENSG00000179094	1.54811	1.86448	1.87368	1.29063	1.4687
ENSG00000234311	0	0	0.17041	0	0
ENSG00000234319	0	1.03701	0	0.236582	0
ENSG00000142684	0	0	0	0	0
ENSG00000142687	4.56432	4.82066	4.31458	4.55378	4.75331
ENSG00000142686	5.13116	6.08797	6.32657	7.08481	7.03203
ENSG00000074855	1.34723	1.74802	1.94155	1.50825	1.21122
ENSG00000278493	0.105015	0.21836	0	0.373624	0.124228
ENSG00000198888	1178.34	1191.22	1286.32	2095.81	2124.08
ENSG00000134996	19.9761	22.2064	21.4636	20.6024	21.6094
ENSG00000141485	0.0297466	0.024741	0.0318967	0.0211665	0.0422266
ENSG00000141480	28.4516	27.7041	30.745	28.2831	33.1778
ENSG00000198881	0.374682	0.0865648	0.0446406	0.197488	0.24624
ENSG00000179133	0.00861776	0	0	0	0
ENSG00000179134	13.2342	14.3615	14.4479	11.5164	11.1408
ENSG00000198886	1588.7	1569.84	1522.39	3235.65	3079.27
ENSG00000075188	24.265	25.7706	23.1188	17.9331	15.5248
ENSG00000240541	1.21044	1.19852	1.48335	1.09372	0.681855
ENSG00000240549	0.159473	0	0	0.0945625	0.18865
ENSG00000230946	0	0	0	0	0
ENSG00000230943	0	0	0.0903323	0	0.0996557
ENSG00000230941	0	0	0	0	0.159499
ENSG00000255176	0	0.0803905	0	0	0
ENSG00000111412	7.49446	7.386	7.83693	6.61821	5.64908
ENSG00000272279	0.0979248	0.712659	0.525015	2.32265	0.231681
ENSG00000231092	0	0.284648	0	0	0
ENSG00000248712	0.755814	0.763961	0.810446	1.24493	1.51499
ENSG00000248713	0	0.0110631	0	0	0
ENSG00000248714	0	0	0.261256	0.0722367	0.0720553
ENSG00000231096	0	0	0	0	0
ENSG00000248719	0.189621	0.0985707	0.101664	0.112439	0.112157
ENSG00000132906	6.10059	5.48486	5.31843	5.31445	5.48182
ENSG00000283392	0	0	0	0	0
ENSG00000186940	0.117682	0.244697	1.0095	0	0.139212
ENSG00000187713	43.6678	40.1681	47.4525	42.4679	45.8675
ENSG00000225568	0.064967	0	0	0	0.0768531
ENSG00000187715	0	0.0287681	0.0197806	0.0218771	0.0327333
ENSG00000168350	0.0841109	0.0749543	0.115959	0.29925	0.355355
ENSG00000243389	0.883858	0.393819	0.541569	1.79691	0.597465
ENSG00000170417	1.86978	1.62376	1.72189	1.59134	1.8866
ENSG00000170412	6.34836	5.38047	5.01019	6.55088	7.47811
ENSG00000178662	0.0384373	0.093244	0.0549542	0.0506491	0.0404175
ENSG00000178660	0.313817	0.130505	0.538402	0.148867	0.371232
ENSG00000178665	0.322535	0.262823	0.16825	0.196422	0.175304
ENSG00000076984	10.5657	10.7353	11.4636	8.99255	10.7343
ENSG00000164512	0.0720548	0.0561843	0.0579473	0.0854523	0.0852376
ENSG00000232848	0	0	0	0.0795507	0
ENSG00000232842	0.108629	0	0	0	0
ENSG00000182195	42.6271	38.8638	41.625	36.3595	47.668
ENSG00000182197	11.635	12.331	12.0751	13.2862	12.9478
ENSG00000182196	0.0578886	0	0	0	0.0456531
ENSG00000182199	132.083	132.132	140.464	117.665	137.524
ENSG00000105711	2.34376	2.40052	2.07772	2.84835	3.32158
ENSG00000105717	1.09259	0.939316	0.968791	1.2459	1.26763
ENSG00000249304	0.486737	0	0.13048	0.577239	0
ENSG00000283683	0	0	0.0217549	0	0
ENSG00000283689	0.504349	0.629222	0.108161	0.358875	1.25291
ENSG00000110171	2.1833	1.92067	2.12673	1.21401	1.2488
ENSG00000110172	6.37607	6.36714	6.56153	5.65628	4.5637
ENSG00000249348	0.558386	0.440403	0.516161	0.639374	0.409994
ENSG00000101417	0.384444	0.350948	0.351906	0.378085	0.366043
ENSG00000101413	10.3801	10.4981	9.418	8.52236	7.87893
ENSG00000101412	33.4883	32.7435	28.4375	27.4343	30.2567
ENSG00000236772	0.0544247	0	0	0	0
ENSG00000134815	8.50728	8.84468	8.65752	6.81544	6.98778
ENSG00000236776	0	0	0.250181	0.276698	0
ENSG00000236779	0	0	0	0	0.374296
ENSG00000236778	0.0489525	0.0339293	0.0524909	0.0580544	0.04504
ENSG00000274541	0	0	0.189907	0.210035	0
ENSG00000203808	0.20578	0.285254	0.318723	0.406736	0.0811428
ENSG00000106991	0.531855	0.354454	0.263215	0.646918	0.613028
ENSG00000106993	4.22616	3.17877	3.08909	3.98056	3.07035
ENSG00000106992	2.87731	3.09601	3.08529	4.2952	5.37932
ENSG00000230731	0	0	0	0.0190769	0
ENSG00000230733	7.26288	7.94563	7.38077	5.91186	6.05322
ENSG00000230732	0	0	0.040723	0.0900787	0
ENSG00000028137	3.45035	2.97474	3.4892	4.75724	4.9278
ENSG00000271644	0	0	0.518393	0.573338	0
ENSG00000172115	85.6413	85.1323	90.3986	84.2449	74.0204
ENSG00000236197	0	0	0	0.0158113	0.0157716
ENSG00000169231	0.882191	1.03786	0.846384	1.14258	1.40061
ENSG00000169230	119.203	108.279	144.453	68.5621	81.6616
ENSG00000186115	0	0	0	0	0
ENSG00000169239	0.352713	0.281574	0.303917	0.268904	0.19372
ENSG00000125398	4.33666	5.23174	5.80535	4.02707	3.62977
ENSG00000201264	0	0	0	0.883897	0
ENSG00000237828	0.0896621	0.046609	0.0480716	0	0.0530332
ENSG00000137547	106.064	113.081	102.425	116.487	119.233
ENSG00000142235	1.69418	1.55605	1.72748	1.44217	1.73364
ENSG00000237827	0	0	0	0	0.317403
ENSG00000142230	82.2482	79.563	80.7718	75.4654	77.4816
ENSG00000237821	0	0	0.0523582	0.0579077	0
ENSG00000142233	0.0172272	0	0.0184724	0	0
ENSG00000249961	0.0173385	0	0	0	0
ENSG00000041880	6.19468	4.99223	4.75583	6.7379	5.98384
ENSG00000143727	34.2487	33.7965	34.9261	40.8156	39.5228
ENSG00000265435	0	0	0	0.826501	0
ENSG00000107719	6.04369	5.76895	5.83628	4.49885	5.03107
ENSG00000070761	13.0824	13.2489	11.896	15.2201	17.0796
ENSG00000263494	0	0.286108	0	0	0
ENSG00000243069	0.0978652	0.15262	0.0961943	0.154749	0.173655
ENSG00000283536	0	0	0	0	0
ENSG00000175467	49.2685	48.409	52.0311	32.8876	38.2235
ENSG00000175463	0.171962	0.134086	0.138294	0.0637298	0.127139
ENSG00000271913	0.110021	0.142981	0.147467	0.293575	0.455525
ENSG00000271911	0.0261133	0	0	0	0
ENSG00000271918	0.0999928	0.519792	0.285921	0.434811	0.157716
ENSG00000279785	0	0	0.0481924	0.213201	0
ENSG00000242082	0.428812	1.01901	0.919616	0.217947	0.362333
ENSG00000242083	0	0	0.0721074	0	0
ENSG00000242086	0.26528	0.291651	0.290994	0.34715	0.223638
ENSG00000242087	0	0	0	0	0
ENSG00000242085	0.30318	0.315203	0.650188	0.359551	0.358648
ENSG00000126856	0	0	0	0.0930418	0
ENSG00000102870	12.2806	12.0344	11.3911	9.16918	9.10443
ENSG00000102871	19.7342	17.0394	20.5106	19.2632	19.66
ENSG00000234842	0	0	0	0.0940038	0
ENSG00000102878	0.444939	0.37998	0.562296	0.866884	0.864706
ENSG00000102879	1.69659	1.28282	1.13406	0.97989	0.71678
ENSG00000077684	4.37344	4.41855	3.81342	4.29429	3.22653
ENSG00000143498	5.56091	3.50741	4.90943	4.33064	3.50843
ENSG00000262728	0.0871149	0	0.0934118	0	0
ENSG00000270909	0	0.0308408	0	0	0
ENSG00000130005	24.2914	21.7018	25.6511	23.0391	28.59
ENSG00000196352	7.30539	7.2344	7.70943	13.5328	10.8879
ENSG00000196353	0.183691	0.173614	0.205922	0.138629	0.187667
ENSG00000121380	0	0.0218275	0.0225124	0.0746955	0.0248359
ENSG00000196357	0.230778	0.211704	0.20379	0.46688	0.273001
ENSG00000196358	0.0615634	0.0355583	0.0366741	0	0.0242756
ENSG00000089847	0.323848	0.261871	0.231504	0.440961	0.383098
ENSG00000165934	11.9207	12.9926	12.194	11.4455	9.25011
ENSG00000165935	0.0542596	0	0.0872725	0	0.128373
ENSG00000077935	0.126176	0.118062	0.108237	0.134673	0.0447783
ENSG00000256037	0.0888457	0.0923692	0.0952677	0	0.315301
ENSG00000276337	0.0268247	0.0278885	0.0287636	0.0636247	0.12693
ENSG00000276334	0.331047	0.206506	0.0354976	0.1963	0.156646
ENSG00000170234	2.50591	2.92239	2.81079	2.22889	1.97951
ENSG00000133063	0.0138843	0	0	0.0164659	0
ENSG00000170236	0	0	0	0	0.0332882
ENSG00000170231	0.184408	0	0.148303	0.109348	0
ENSG00000133067	0.152218	0.121735	0.0878882	0.374928	0.401689
ENSG00000198743	2.17878	2.35194	2.09767	1.96815	1.29418
ENSG00000198742	6.60097	7.36057	7.08727	7.14892	6.83763
ENSG00000198740	1.54105	1.55784	1.54141	2.27546	1.44111
ENSG00000180318	0.0371369	0.231658	0.238927	0.0440419	0.175725
ENSG00000198744	0.0981038	0.203989	0.315585	0.349034	0.116052
ENSG00000270638	0.0325426	0.0338332	0.0348949	0	0
ENSG00000259022	2.30808	2.39961	2.47491	2.224	2.901
ENSG00000259023	0.513519	0.400414	0.412978	2.28375	1.97428
ENSG00000259374	0.0469696	0	0.125912	0	0
ENSG00000104432	0.332228	0.296061	0.186603	0.412763	0.280722
ENSG00000033011	8.72498	8.00383	8.01181	7.79937	7.76565
ENSG00000229227	0	0	0	0	0
ENSG00000229220	0	0	0	0	0
ENSG00000277170	0.224062	0	0.120129	0.664307	0
ENSG00000229222	0	0	0.134026	0	0.0492862
ENSG00000241571	0	0.0436208	0	0	0
ENSG00000241570	0.121382	0.100956	0.208249	0.0719753	0.0717945
ENSG00000229228	0	0	0	0	0.106333
ENSG00000198298	1.65667	1.34997	1.29631	0.876153	1.589
ENSG00000169908	86.9752	84.3862	80.1787	90.3425	83.5218
ENSG00000169905	4.35534	4.38915	4.53602	5.51241	4.39549
ENSG00000089685	82.4564	82.7433	85.8525	66.4097	72.4495
ENSG00000169902	8.84099	6.82085	7.91674	8.04651	7.56196
ENSG00000138785	1.80391	1.56049	1.4618	2.26996	2.11765
ENSG00000281593	0	0	0	0	0.0953163
ENSG00000149809	16.6594	15.0937	16.0063	31.7269	35.0373
ENSG00000138780	2.35281	2.67655	2.24865	2.11293	1.45214
ENSG00000273125	0	0	0.077393	0	0.128071
ENSG00000181773	1.95368	1.71462	1.95887	1.8355	1.83089
ENSG00000149806	55.7267	51.5598	61.6251	60.4344	69.2235
ENSG00000259449	0.122798	0.383005	0.131674	0.218446	0.217897
ENSG00000207956	1.64274	0	0	0	0
ENSG00000207954	1.62614	0	2.32492	0.642834	0
ENSG00000120265	21.0331	21.3747	21.1311	22.6742	21.0257
ENSG00000120262	0.0198054	0.0102954	0.0106185	0.0352319	0
ENSG00000271029	0	0	0	0	0
ENSG00000068394	23.6584	20.0489	21.669	26.0115	24.6343
ENSG00000277655	0	0	0	0.14111	0
ENSG00000226393	0.304902	0.105665	0.653883	0	0.480914
ENSG00000130787	10.8882	10.8723	10.4032	8.38744	7.16862
ENSG00000278356	1.05913	0.367046	0	0.139563	0.835272
ENSG00000130783	0.011981	0.0373684	0	0.0710433	0.0283459
ENSG00000176170	7.58278	6.70857	7.63574	7.37862	8.86947
ENSG00000176171	29.8698	29.839	28.733	41.5905	40.4727
ENSG00000132330	0.283567	0.156917	0.19617	0.238659	0.216418
ENSG00000240621	0	0	0.142783	0	0.15752
ENSG00000132334	3.21451	3.46118	3.8105	3.76689	3.43536
ENSG00000278874	0	0	0	0	0
ENSG00000163428	3.85682	4.32746	3.81524	2.73792	2.00812
ENSG00000207370	0.474892	0.493726	0	0	0
ENSG00000207378	0	0	0	0	0
ENSG00000245059	0	0.0512785	0	0.17548	0.0583462
ENSG00000167508	34.6413	31.7572	31.7412	44.145	51.3686
ENSG00000271788	0.330843	0.206379	0.354758	0.784717	0.156549
ENSG00000074657	1.35156	1.47052	1.41555	1.40051	0.945491
ENSG00000244018	0	0	0	0.342154	1.19453
ENSG00000003096	1.0605	1.03065	1.06299	0.97516	0.899984
ENSG00000080503	2.17753	2.25422	2.2418	1.93129	1.5228
ENSG00000155959	50.0463	51.7822	50.5842	36.6769	32.7784
ENSG00000113196	0.0308762	0.0642014	0.033108	0.0366171	0
ENSG00000155957	1.14149	1.17327	1.27963	2.24596	1.44239
ENSG00000113194	20.8558	23.1635	21.5612	18.6839	15.9715
ENSG00000213699	19.1712	18.7448	18.3891	20.3872	20.2871
ENSG00000279006	0	0	0.0383611	0	0.0211602
ENSG00000186615	2.91078	2.91758	2.64099	3.4874	3.47864
ENSG00000213690	0	0.109394	0	0	0
ENSG00000213693	0.0984187	0.281385	0.0791495	0.233436	0.145531
ENSG00000213695	0	0	0	0.10916	0
ENSG00000213694	1.25054	1.15992	1.11744	0.995974	0.870194
ENSG00000119760	8.17728	7.74496	7.80373	9.68574	9.50596
ENSG00000069275	58.9504	65.2429	62.9565	54.288	44.0466
ENSG00000112146	6.21158	6.5536	6.3434	6.0959	4.3155
ENSG00000202470	0	0	0	1.23574	0
ENSG00000202474	13.5284	16.4091	13.5392	10.1611	7.46832
ENSG00000087085	0.302042	0.343927	0.123381	0.30703	0.187158
ENSG00000222351	0	0	0	1.78432	0
ENSG00000124549	1.09201	1.21546	0.854102	0.975101	0.759884
ENSG00000124541	37.1176	38.968	47.6826	47.9318	49.1028
ENSG00000213123	0.043068	0.0895522	0.0461811	0.204304	0.101895
ENSG00000242707	0	0	0	0.238354	0
ENSG00000130876	0	0	0.0184962	0	0
ENSG00000153246	0.283043	0.254306	0.277273	0.273509	0.186015
ENSG00000168743	0.0526364	0.0547239	0.0940684	0.18727	0.0726442
ENSG00000168748	0.0576399	0	0.0927095	0	0.0340927
ENSG00000181191	7.76449	8.4125	7.97498	8.14648	7.14845
ENSG00000181192	7.40772	7.00425	7.3221	5.71211	5.04864
ENSG00000243544	0.177105	0	0	0	0
ENSG00000243546	0	0	0	0	0.21374
ENSG00000243547	5.38176	4.62912	5.60471	3.48967	3.4809
ENSG00000127774	0.488478	0.507851	1.19723	0.413788	0.165099
ENSG00000118939	0.112678	0	0.120822	0.0334071	0
ENSG00000219642	0.0335812	0	0.0360086	0.0398251	0.0397251
ENSG00000115694	22.3312	20.2007	20.8649	17.9996	19.2853
ENSG00000178460	0.608077	0.860485	0.65203	0.731155	0.419608
ENSG00000178462	0.0298458	0	0	0	0
ENSG00000087088	15.9101	13.91	16.7042	16.6789	17.2995
ENSG00000178464	23.7115	21.5379	23.5519	27.1336	31.4943
ENSG00000158373	14.7249	16.7821	17.3748	29.0803	28.4971
ENSG00000178467	3.71517	3.73108	4.13432	3.71466	4.32842
ENSG00000113441	2.12669	2.77749	2.40479	2.24697	1.49699
ENSG00000256968	0	0.399936	0	0.684307	0.227529
ENSG00000118412	1.97681	2.12349	1.8873	2.03282	1.04882
ENSG00000256969	0	0	0	0	0.10796
ENSG00000113448	3.99028	3.98752	4.14798	5.07608	3.72246
ENSG00000118418	16.5116	16.8914	17.7619	21.9667	18.6561
ENSG00000259015	0.557053	0	0.995531	0	0
ENSG00000259017	0	0	0	0	0
ENSG00000259011	0.147223	0.153062	0.0789323	0.436492	0
ENSG00000259010	0	0.0795878	0.0410426	0.0453927	0
ENSG00000259013	0	0.234416	0	0.267397	0.800177
ENSG00000165215	39.4257	35.0336	41.869	35.6167	38.8159
ENSG00000082641	48.6051	48.2724	47.6139	48.9568	46.8504
ENSG00000176826	0.139666	0.0806695	0.149761	0.0920193	0.165219
ENSG00000125637	1.54497	1.53984	1.64808	1.19308	1.34121
ENSG00000165219	5.3328	5.53611	5.50711	4.18043	3.06105
ENSG00000125630	8.11428	8.88566	8.08256	6.46562	5.98799
ENSG00000206936	0	1.21285	0	0	0.92001
ENSG00000187566	3.52331	3.66305	3.05145	2.94632	2.72518
ENSG00000202290	0	0	0	0	0
ENSG00000272562	0.109516	0	0.117432	0.129879	0.259105
ENSG00000152944	12.7665	14.3977	14.7067	11.0937	9.80564
ENSG00000272563	0	0.0324084	0.0167127	0	0
ENSG00000257315	1.59094	1.8772	1.61117	0.778661	0.403289
ENSG00000206557	0	0	0	0	0
ENSG00000162298	6.73714	6.80131	6.53312	6.77397	6.46819
ENSG00000129636	4.32341	4.54514	4.36932	6.06101	4.37911
ENSG00000273784	0	0	0.0584179	0	0
ENSG00000261096	0.0856207	0.200287	0.160667	0.101541	0.0253214
ENSG00000261094	0.321094	0.521606	0.430379	0.452196	0.37984
ENSG00000261095	0	0.0385563	0	0	0
ENSG00000261092	0.252531	0	0.270784	0.149743	0.746832
ENSG00000011132	7.69785	7.42073	7.41538	6.18537	7.06103
ENSG00000219392	0.232306	0.12076	0.249098	0.2755	0.137404
ENSG00000261098	0.142582	0.0673805	0.0833937	0.122977	0.0766675
ENSG00000219395	0	0.212943	0	0.161935	0
ENSG00000112312	23.2987	22.2849	24.4947	23.6467	20.5876
ENSG00000066135	9.14093	9.35244	9.35664	7.29676	6.24742
ENSG00000112319	0	0.049769	0.0128327	0.0425784	0.0424715
ENSG00000092969	2.76075	2.71861	2.88211	3.01462	2.18134
ENSG00000092964	26.6441	29.1824	28.247	26.5801	22.8113
ENSG00000179743	1.93125	1.87248	2.07085	2.49621	2.20758
ENSG00000272567	0	0.319719	0.494628	0	1.27325
ENSG00000243260	0	0	0	0.425689	0
ENSG00000243265	0	0.123431	0	0	0
ENSG00000107164	13.0284	12.147	14.4194	11.1056	8.79531
ENSG00000167723	0.241428	0.176843	0.129439	0.143159	0.14929
ENSG00000272564	0	0.124256	0	0	0
ENSG00000167721	22.52	23.7049	23.4629	16.3319	13.7608
ENSG00000183943	1.45552	1.3403	1.2575	0.917324	0.983892
ENSG00000175662	2.23851	2.17119	2.37104	1.74014	1.8488
ENSG00000204701	0	0.0596058	0	0	0
ENSG00000076864	2.11667	2.22001	2.11969	2.60976	2.80175
ENSG00000255321	0	0	0	0.2771	0
ENSG00000171174	1.46555	1.4775	2.04769	2.33495	1.85626
ENSG00000204709	0.460625	0	0	0.273135	0.681123
ENSG00000255329	0	0	0	0.168808	0
ENSG00000255328	0	0	0	0.049836	0.149132
ENSG00000265069	0	0	0	0	0
ENSG00000156886	0.0973254	0.0379445	0	0	0
ENSG00000270022	0	0	0	0.0958442	0
ENSG00000241359	0.865529	0.299952	0.618728	0.798358	0.568823
ENSG00000164576	3.89264	3.47713	4.66807	3.85329	3.58988
ENSG00000164574	6.37041	6.41044	6.27169	6.05725	5.78802
ENSG00000202089	0	0	0	0.642834	0
ENSG00000141560	18.7124	17.633	18.5931	14.4589	16.1319
ENSG00000169330	0.126265	0.0738411	0.0676961	0.0187178	0.0373416
ENSG00000141562	5.9176	6.08922	5.69491	7.48948	8.95363
ENSG00000141564	8.47036	8.37846	7.56885	4.96165	4.84776
ENSG00000118600	2.74365	2.80242	2.51431	2.48723	2.43218
ENSG00000113657	29.3183	30.3798	28.2889	18.9927	17.5449
ENSG00000141569	16.8297	16.3117	16.4847	15.0711	15.0332
ENSG00000141568	11.2417	11.2018	10.6548	10.4783	10.1406
ENSG00000270470	0	0	0	0.0593662	0
ENSG00000274173	0	0	0	0.0556299	0
ENSG00000252050	0	0	0	0	0
ENSG00000251093	0	0	0	0	0.106333
ENSG00000256742	0.295934	0.410228	0.317325	0.116986	0.350077
ENSG00000259935	0	0	0	0.235706	0
ENSG00000138018	8.10715	8.29167	7.57623	8.08902	6.06451
ENSG00000248265	0	0	0	0	0.0161037
ENSG00000114446	5.97045	6.35538	6.31033	6.08354	4.46691
ENSG00000174197	2.07342	2.40536	1.98532	1.66574	1.15805
ENSG00000233308	0.1042	0	0	0	0
ENSG00000112299	0.0518314	0.143699	0.129682	0.368812	0.204381
ENSG00000112297	6.35222	6.40516	6.73926	5.25124	3.83063
ENSG00000174327	9.71947	10.2386	9.59487	11.1302	13.6573
ENSG00000279681	0	0	0	0	0.501824
ENSG00000112294	3.78796	3.66555	3.3848	4.25038	3.03329
ENSG00000112293	0.0545464	0.147445	0.140374	0.0129377	0.0387156
ENSG00000261739	0	0.0128285	0	0	0.0291932
ENSG00000112290	7.86835	7.76967	8.03112	8.45287	7.82799
ENSG00000016864	8.34941	7.79358	7.60324	10.9136	9.39719
ENSG00000237686	1.33222	0.94767	1.00247	2.55006	2.29482
ENSG00000233306	0	0	0	0	0
ENSG00000226952	0	0.885572	0	0	0
ENSG00000226950	18.6234	15.0404	16.1671	20.053	21.6418
ENSG00000226956	0.103998	0	0	0	0
ENSG00000226957	0.248056	0	0	0.0980594	0
ENSG00000237682	0.0299457	0	0	0	0
ENSG00000261115	0.125898	0.235604	0.248397	0.0955564	0.0774445
ENSG00000261114	0.153542	0.239446	0.08232	0	0.0908164
ENSG00000188976	51.8317	52.034	49.127	33.7333	36.5137
ENSG00000278665	0	0.150787	0	0.172002	0
ENSG00000240005	0.637758	0.378886	0.293082	0.108049	1.07777
ENSG00000095002	24.2025	26.0203	25.2187	21.0411	15.2705
ENSG00000240003	0	0	0	0.169257	0
ENSG00000142039	13.5667	13.4623	13.2673	13.7574	14.0219
ENSG00000278662	0.35282	0.283984	0.305099	0.148472	0.0269271
ENSG00000080200	1.19807	1.16901	1.0846	0.652186	0.45306
ENSG00000014641	70.4284	68.1455	63.0191	67.7727	66.3939
ENSG00000008838	12.5871	12.5333	11.4885	10.0827	10.1485
ENSG00000260398	0.0428845	0.0891705	0.0153281	0.0508582	0
ENSG00000166352	5.78859	7.07796	6.16797	6.86489	6.97685
ENSG00000279684	0	0	0.025293	0.0279739	0
ENSG00000225934	0	0	0.0857551	0.189689	0
ENSG00000008300	1.97349	1.96343	1.92565	1.24121	1.19697
ENSG00000260394	0	0	0.0903323	0	0
ENSG00000124942	44.3803	48.5681	44.6262	27.5291	21.7527
ENSG00000197451	104.297	98.467	133.495	75.5435	76.4196
ENSG00000197457	5.02646	4.913	4.28906	4.40782	3.97801
ENSG00000281357	0.132641	0.118201	0.203184	0.269663	0.134493
ENSG00000260625	0.40964	0.936948	0.439249	0.485806	0.775337
ENSG00000250748	0.0875005	0.0519832	0.0402108	0.0444728	0.029574
ENSG00000151876	10.6115	9.99574	9.48846	8.91052	7.96141
ENSG00000250742	0.580766	0.555495	0.797114	0.633651	1.07175
ENSG00000260621	0	0	0	0.115921	0
ENSG00000260648	0	0	0	0	0
ENSG00000260645	0.126384	0.0262793	0	0.0599534	0.149507
ENSG00000260646	0.0786844	0	0	0.0933146	0
ENSG00000260647	0.0716459	0.297949	0.384123	0.764706	0.254262
ENSG00000260641	0.0855259	0.0987976	0.112088	0.135238	0.044966
ENSG00000224697	0	0	0	0	0
ENSG00000267793	0	0.097879	0	0.2233	0
ENSG00000228401	0	0.100163	0	0	0
ENSG00000136250	0.0611542	0.0794744	0.147543	0.45328	0.162771
ENSG00000228137	0.687984	1.14443	1.62297	0.815905	0.488313
ENSG00000228135	0	0.055184	0	0.377689	0
ENSG00000004487	24.5753	23.7125	25.1129	19.0161	18.8748
ENSG00000238278	2.54863	2.06088	1.51825	2.68667	1.84245
ENSG00000238279	0.20212	0.210136	0.216729	0.11985	0.239099
ENSG00000238271	0.948106	0.394283	0.406655	0.562196	1.45804
ENSG00000238273	0.226252	0.0427681	0	0.121964	0.0729943
ENSG00000262185	0.769911	0.120067	0.20639	0.228266	0.956309
ENSG00000225544	0.547579	0.284648	0.14679	0	0.485822
ENSG00000254843	0	0	0	0.103089	0
ENSG00000106635	22.8014	20.7287	21.5416	23.8248	24.3743
ENSG00000072415	13.2392	14.211	13.6039	12.9931	10.9492
ENSG00000271400	0.0647319	0	0	0	0
ENSG00000224490	0.0209784	0	0	0	0
ENSG00000086200	4.69727	5.37932	4.67049	4.64222	3.53606
ENSG00000269858	0.48139	0.466551	0.463693	0.261258	0.357121
ENSG00000279267	0.262795	0.327861	0.225433	0.218161	0.217613
ENSG00000228791	0	0	0	0	0.0099406
ENSG00000228797	0.850103	0.883818	1.0255	0.882147	1.50845
ENSG00000228794	1.18999	1.05455	0.966117	1.20292	1.21331
ENSG00000239636	0	0	0.223463	0	0
ENSG00000252879	0	0	0	0	0
ENSG00000048471	1.0212	1.18021	1.21215	0.878733	0.618063
ENSG00000213326	74.2671	67.6918	76.1003	64.7266	74.2052
ENSG00000279205	0.0330436	0	0	0.0783751	0
ENSG00000091732	13.1706	14.0821	13.3391	15.3659	14.737
ENSG00000227141	0.21717	0.383831	0.0698604	0.15453	0.0770708
ENSG00000276103	0.917312	0	0	0	0
ENSG00000203727	0.798149	0.935735	0.983307	1.18823	0.873864
ENSG00000243836	0.0396328	0	0	0	0.0468838
ENSG00000109072	0.088443	0.206889	0.0948359	0.157331	0.156936
ENSG00000282308	0	0	0	0.555328	0.443146
ENSG00000224383	0.259115	0.134696	0.0833535	0.0921882	0.0613044
ENSG00000097096	0.806897	0.795655	0.92766	0.64124	0.482182
ENSG00000268223	0.252333	0.116596	0	0.16625	0.066333
ENSG00000117360	19.6154	19.1993	19.6411	20.8108	20.3923
ENSG00000117362	80.9809	83.2608	80.0083	76.1378	78.4872
ENSG00000268225	1.23626	1.28529	0.49097	1.19462	0.920795
ENSG00000112902	0.00887208	0.00922394	0	0	0.00524764
ENSG00000176371	1.39712	1.38391	1.28578	1.61776	1.27534
ENSG00000157021	0.844134	0.752238	1.29307	0.429038	0.855919
ENSG00000157020	21.2148	20.8576	18.934	20.2047	21.6809
ENSG00000224389	0	0.0470413	0.00808624	0	0.00892084
ENSG00000236449	0	0	0	0.068782	0.0343046
ENSG00000265136	0	0	0	0	0
ENSG00000276853	0.163606	0.340189	0.350864	0	0.774155
ENSG00000276850	6.17764	5.49543	5.71452	6.86193	6.74177
ENSG00000276851	2.2091	1.62684	2.17138	3.71146	3.1577
ENSG00000276855	6.99949	9.62193	8.17259	13.097	12.6041
ENSG00000226239	0	0	0	0	0
ENSG00000217801	6.20422	6.81005	7.02374	10.0547	9.44462
ENSG00000280062	0	0.0215659	0	0	0
ENSG00000280063	0.411735	0.370989	0.235465	0.260422	0.129884
ENSG00000099290	10.7034	11.1387	10.4733	11.312	9.27785
ENSG00000130638	22.463	21.1761	20.6667	23.6187	24.6053
ENSG00000218350	1.08098	0.963298	0.165588	0.366277	0.182678
ENSG00000214671	0	0	0	0	0
ENSG00000218359	0	0	0	0	0.233385
ENSG00000218358	0.45285	0.294256	0.364188	0.604183	0.73659
ENSG00000228862	0	0	0	0	0.0335344
ENSG00000228863	0	0.0135382	0	0	0
ENSG00000116106	0.369402	0.347124	0.358017	0.345415	0.285722
ENSG00000196419	271.741	280.346	265.71	268.034	280.083
ENSG00000232626	0	0.0357177	0	0.162972	0
ENSG00000232623	0.0922041	0	0	0	0
ENSG00000196411	22.5742	21.6662	20.9868	19.1268	20.7262
ENSG00000146250	0.0659788	0.0457303	0.0471653	0.0260822	0.104067
ENSG00000196415	0.842871	0.486833	0.753163	0.610861	0.387753
ENSG00000196417	0.512979	0.343496	0.452166	0.376358	0.287988
ENSG00000067057	118.589	116.67	123.412	93.0131	101.076
ENSG00000234106	0	0	0	0	0.181893
ENSG00000261251	0.243799	0.450609	0.319515	0.546133	0.256358
ENSG00000261253	1.26265	1.805	1.01544	0.701918	1.07357
ENSG00000149346	1.13244	1.41798	0.84203	1.37241	0.762707
ENSG00000215182	0.00615117	0	0	0	0
ENSG00000215187	0	0.487968	0.33552	0.695779	0.601493
ENSG00000215186	0.0480419	0.0249736	0	0	0
ENSG00000215184	0	0	0	0.62546	0
ENSG00000235852	0.23357	0	0.0626134	0.207749	0.138152
ENSG00000147614	0	0	0.0191168	0.0634291	0.0843597
ENSG00000235859	0.217434	0.678173	0.419672	0.979879	0.771645
ENSG00000274191	0	0.205114	0.105775	0.116986	0.116692
ENSG00000151465	37.6577	33.1636	35.042	38.5708	31.1858
ENSG00000151466	1.52731	1.52059	1.61688	1.53499	1.37036
ENSG00000151461	8.80448	9.06864	8.62248	6.59465	4.76159
ENSG00000140968	0.249498	0.281009	0.066883	0.147944	0.15987
ENSG00000151468	3.17635	3.34776	3.10909	2.26362	3.37828
ENSG00000140961	16.5176	16.8824	17.645	27.038	30.0341
ENSG00000265203	0	0.026095	0.0134569	0	0
ENSG00000115457	2.48783	2.08324	1.99169	2.85695	3.67541
ENSG00000115459	1.19021	1.32964	1.21282	1.55178	1.15435
ENSG00000101751	0.634593	0.913062	0.911335	1.03481	0.623345
ENSG00000176601	0.0176726	0	0.01895	0.0104793	0
ENSG00000223528	0	0	0.0272	0	0.0300074
ENSG00000205629	9.0193	10.0835	8.9205	12.186	11.5951
ENSG00000278480	0	0	0	0.131761	0.065715
ENSG00000278487	0	0	0	0	0
ENSG00000179331	0.117296	0.121948	0.0314435	0.0695525	0.0346889
ENSG00000104848	0.0122742	0	0.0526456	0.0436692	0.0435595
ENSG00000111229	39.3113	38.4543	37.5876	55.8144	57.1431
ENSG00000180834	1.2034	0.926761	1.07532	1.21573	0.790872
ENSG00000215237	0.180683	0.422659	0.33905	0.964251	0.267175
ENSG00000065548	33.2967	33.4568	32.4259	35.2518	25.8798
ENSG00000111224	0.60587	0.791872	0.677507	0.749316	0.77815
ENSG00000235277	0	0	0.0736769	0.081486	0
ENSG00000235272	0.606359	0.315203	0.650188	0.359551	0.717296
ENSG00000258968	0	0	0	0.725249	0
ENSG00000258966	0	0	0	0.478501	0
ENSG00000277817	0	0	0.899089	0	0
ENSG00000128923	1.03874	1.40451	1.17469	1.30593	0.812478
ENSG00000128928	20.6749	20.5896	19.9234	17.4274	17.1601
ENSG00000225953	0.384163	0.336993	0.347567	0.213559	0.170418
ENSG00000225951	0	0	0	0	0.155972
ENSG00000225950	0.292241	0.227873	0.0391706	0.259934	0.259281
ENSG00000129038	0.811507	0.414176	0.363887	0.45495	0.50617
ENSG00000256238	0	0.14246	0.0367326	0.020313	0.0202619
ENSG00000262919	14.1136	11.7709	13.1049	11.4406	12.6227
ENSG00000256234	0	0	0	0	0
ENSG00000256235	5.2006	4.16279	3.65187	6.30402	4.546
ENSG00000261351	0.321779	0.283072	0.238872	0.381609	0.292808
ENSG00000261353	2.51054	1.46818	0.673002	3.53559	3.71232
ENSG00000264187	0	0.0329539	0	0.0751808	0
ENSG00000264186	0	0	0	0	0
ENSG00000145536	0.832903	0.989641	0.755707	0.976915	0.877014
ENSG00000264188	0	0	0	0	0
ENSG00000115556	1.25308	1.00798	0.912114	1.24743	1.06036
ENSG00000159256	5.44332	5.40671	5.22616	5.35304	3.83381
ENSG00000262888	0.277327	0.216244	0.0743432	0.164446	0
ENSG00000189420	0.492238	0.374682	0.28276	0.271033	0.249556
ENSG00000159251	0.439574	0.469034	0.496156	0.548744	0.533681
ENSG00000159259	10.894	10.8355	10.1637	10.1964	10.6669
ENSG00000234775	0.564871	0	0	0	0
ENSG00000205015	0	0	0	0	0.191495
ENSG00000234773	0	0.0177678	0	0.0608031	0
ENSG00000234772	0.127769	0.132836	0	0.454576	0.302289
ENSG00000205018	0.0592304	0	0	0	0
ENSG00000208028	1.10645	0	1.77964	1.96827	3.2722
ENSG00000139211	6.47046	6.61425	5.93453	16.5375	13.2385
ENSG00000139218	5.89583	6.0422	5.63732	4.75661	2.98067
ENSG00000139219	0	0	0	0	0.00962412
ENSG00000147003	0.136027	0.0353555	0.14586	0.524289	0.0804571
ENSG00000260400	0.116912	0.218788	0.325944	0.554602	0.359586
ENSG00000260401	4.66216	5.27865	4.82795	4.05209	4.47632
ENSG00000260404	0.485416	0.391117	0.195189	0.287836	0.200979
ENSG00000270362	0.163939	0.26513	0.214853	0.237626	0.215481
ENSG00000260409	0	0.0696517	0	0	0
ENSG00000146842	8.44577	8.74556	8.00433	9.30738	7.17643
ENSG00000129484	10.8216	10.9512	10.7891	11.5753	10.9417
ENSG00000129480	13.3299	15.605	14.1578	14.0733	11.1321
ENSG00000248578	0.0704236	0	0	0.0835178	0
ENSG00000055332	6.04349	6.73975	5.81678	5.22003	4.71102
ENSG00000186832	0.130092	0.0450836	0.0697475	0.282847	0.230839
ENSG00000239804	0	0	0	0	0
ENSG00000267986	0	0	0	0	0.16361
ENSG00000150672	0.0366891	0.0381441	0.0107294	0.0316443	0.0315648
ENSG00000267980	0	0	0	0	0.0850948
ENSG00000066422	3.05363	3.00922	2.87088	3.28672	2.12287
ENSG00000066427	0.452866	0.52424	0.47744	0.611538	0.427676
ENSG00000264017	0	0.375697	0.193743	0	0
ENSG00000015285	1.23959	1.31218	1.37752	2.16501	1.70633
ENSG00000164542	1.98603	1.94041	1.99275	2.0337	1.604
ENSG00000158125	0.648896	0.443593	0.648142	0.896049	0.630916
ENSG00000158122	4.01949	3.74473	4.5899	4.72558	4.50787
ENSG00000164543	16.4799	16.7836	24.4811	24.3593	19.9702
ENSG00000215068	1.29658	1.04621	1.14129	1.3311	1.28198
ENSG00000264012	0	0	0	0	0
ENSG00000111077	0.702861	0.758311	0.831876	0.739184	0.831453
ENSG00000105699	55.8895	53.4186	53.5161	60.476	67.2469
ENSG00000105698	28.9012	27.2871	29.7004	29.6612	34.2016
ENSG00000105696	0.224787	0.0424913	0.153386	0.0484696	0.290087
ENSG00000105695	0.0544431	0.0377349	0.0194595	0	0
ENSG00000231655	0	0	0	0.903985	0.541029
ENSG00000231651	0.111334	0	0	0	0.263405
ENSG00000231652	0.0271986	0.169664	0.204152	0.0967672	0
ENSG00000107829	5.9862	6.66657	6.20189	8.51404	9.05967
ENSG00000283098	2.13168	1.34901	1.65635	2.60131	2.33895
ENSG00000110031	1.39214	2.03534	1.60939	3.81792	3.47381
ENSG00000007062	0	0	0	0.00856074	0
ENSG00000266761	0	0	0	0.871789	0
ENSG00000144724	3.26841	3.37896	3.22932	2.45357	2.05252
ENSG00000113645	14.0441	14.4018	13.3975	10.0804	9.70859
ENSG00000272620	0.110563	0.147791	0.160897	0.196682	0.196188
ENSG00000123395	24.7932	23.3	24.9485	23.9324	28.992
ENSG00000136295	11.0408	10.9051	11.0408	7.48652	8.3688
ENSG00000197619	0.745012	0.808731	0.810612	0.81857	0.544342
ENSG00000150093	192.074	193.027	187.061	237.771	175.15
ENSG00000272625	0.149063	0	0	0	0.176335
ENSG00000197614	0.0138449	0.0287879	0	0.0492574	0.0163779
ENSG00000113649	8.17197	8.06069	8.72304	5.01734	4.23982
ENSG00000197617	0	0	0.0536769	0	0.0592171
ENSG00000224928	0	0.171665	0.0885256	0	0.0976626
ENSG00000269001	0.834342	1.08773	0.908852	0.89524	0.689326
ENSG00000264448	0.113093	0.0587893	0	0.335303	0.133784
ENSG00000106348	46.7315	43.8772	44.0755	42.8036	46.7178
ENSG00000264449	0	0	0	0.225409	0
ENSG00000197149	0	0.0639072	0.0659126	0.218696	0.145431
ENSG00000106344	3.27402	3.50936	3.3511	2.80378	2.39263
ENSG00000106346	2.04878	2.71382	2.4491	1.7368	1.65165
ENSG00000271725	0	0	0	0	0.400088
ENSG00000267776	0	0	0	0.109536	0
ENSG00000135249	6.70968	6.73156	6.70664	5.34546	4.34204
ENSG00000135248	0.0212863	0	0	0	0.0251808
ENSG00000135245	3.11089	4.39321	3.39134	3.53559	4.47738
ENSG00000135241	7.77296	7.47096	7.19778	8.89261	7.2575
ENSG00000070444	1.81376	2.09025	2.06354	1.62601	1.60011
ENSG00000282556	0	0	0.427819	0.236582	0
ENSG00000117569	0.609757	0.526127	0.502606	0.506685	0.328763
ENSG00000271698	0	0	0	0.119625	0
ENSG00000254449	0.071218	0.0370212	0.0381829	0.04223	0
ENSG00000131746	2.38034	2.65891	2.13689	1.74628	1.38827
ENSG00000131747	82.199	85.0516	85.2711	58.015	39.2994
ENSG00000271895	0	0	0.0661399	0	0
ENSG00000271727	0	0.131894	0.136032	0.150451	0.750363
ENSG00000131748	18.5948	17.5482	17.229	16.5391	19.2041
ENSG00000236384	0	0	0	0.0301043	0
ENSG00000078699	1.92362	2.02941	2.2452	1.46029	1.48348
ENSG00000182359	1.45929	1.57785	1.13706	1.15374	1.11632
ENSG00000214967	0.153213	0	0	0.1817	0.045311
ENSG00000278910	0.178876	0	0	0	0
ENSG00000197147	1.75829	1.77725	1.5113	1.18328	1.08126
ENSG00000186871	3.40618	3.79696	3.41505	2.27496	2.2547
ENSG00000238072	55.9507	61.8459	57.5417	57.7205	66.4333
ENSG00000107929	7.6255	7.35854	7.24426	6.50486	5.35105
ENSG00000238078	0.167348	0.11599	0.179444	0.330772	0.131976
ENSG00000271856	0.0414065	0	0	0	0
ENSG00000214960	0.518851	0.221077	0.419546	0.504363	0.412539
ENSG00000264408	0.745316	0	0	0	0
ENSG00000142959	0.235938	0.49059	0.477874	0.310897	0.40315
ENSG00000272209	0.0469491	0.195244	0	0.111357	0.166616
ENSG00000187870	0	0	0	0	0.0603429
ENSG00000134590	40.7583	39.7292	39.3193	39.0142	45.2589
ENSG00000237166	0.0523539	0	0	0	0
ENSG00000237161	0.10393	0.0360174	0	0	0
ENSG00000134597	6.21427	7.15615	7.56579	8.64918	9.41873
ENSG00000279791	0.193263	0.200928	0.138155	0.152798	0.0254024
ENSG00000126861	0.0139856	0	0.0149965	0.0497581	0.0330887
ENSG00000126860	0.103646	0	0.055569	0	0
ENSG00000279794	0.716565	0.82776	1.02448	1.41633	0.94185
ENSG00000279799	1.29166	0.610405	1.13321	0.557029	1.38907
ENSG00000265828	0	0	0	0	0
ENSG00000148362	52.1711	50.8119	50.7225	53.6778	65.4311
ENSG00000143028	0.230196	0.0563119	0.174237	0.144528	0.0640734
ENSG00000136573	0.189937	0.104543	0.119804	0.198753	0.0793013
ENSG00000136574	0.458966	0.615296	0.725261	0.558628	0.328619
ENSG00000127328	1.95725	1.80042	1.92992	2.20512	1.57544
ENSG00000273138	0	0	0	0	0.178819
ENSG00000273136	0.373647	0.249728	0.228946	0.189909	0.136812
ENSG00000273137	0.754633	0.610214	0.179818	0.894946	0.69432
ENSG00000248919	0.0375395	0	0	0	0
ENSG00000273132	0	0	0.368857	0	0.406927
ENSG00000273133	0.0965158	0.200687	0.103492	0.114461	0.114174
ENSG00000213386	0	0	0	0	0
ENSG00000099256	16.5666	16.0019	15.2193	15.9306	13.7646
ENSG00000103335	17.3648	17.6037	17.1175	16.1215	15.6623
ENSG00000183087	9.1493	8.81546	8.22024	8.92197	9.91423
ENSG00000090006	7.14136	6.15848	6.51495	5.62781	5.21437
ENSG00000182685	0.747105	1.25885	0.93923	1.06933	1.3714
ENSG00000182687	0.35408	0.286318	0.253116	0.0466573	0.837722
ENSG00000267174	0.391699	0.24434	0.0840024	0.46453	0.556035
ENSG00000267179	0	0	0	0	0
ENSG00000263846	0	0.119852	0	0.136714	0.0681855
ENSG00000263843	1.84751	1.56754	1.36624	1.08292	0.979718
ENSG00000127324	0.0639096	0	0	0.126321	0.0504015
ENSG00000188566	1.81651	1.65248	1.56231	1.90742	1.90263
ENSG00000273791	0.386759	0	0	0	0
ENSG00000273796	1.24352	3.18238	1.74369	1.13441	2.26313
ENSG00000153936	2.50653	3.16918	2.88909	4.06052	2.78566
ENSG00000163257	6.74127	7.30983	7.13297	5.61612	4.7716
ENSG00000163251	1.12797	1.08122	1.14088	0.996163	1.0599
ENSG00000112964	0.276026	0.396699	0.243747	0.0962792	0.15366
ENSG00000153933	0.7068	0.867509	0.757889	0.535528	0.371606
ENSG00000171956	0.0296889	0	0.0159175	0	0.0351207
ENSG00000171954	0	0.042202	0	0	0
ENSG00000171953	1.11878	1.11301	1.07555	0.983661	1.09528
ENSG00000171951	0.0592087	0.0410379	0.0211628	0.0468117	0.0933883
ENSG00000072756	3.50101	3.91285	3.49338	3.63298	3.09465
ENSG00000199865	0	0	0	0	0
ENSG00000077254	7.19072	8.06462	8.05151	6.84426	5.25794
ENSG00000134627	0.223693	0.159123	0.0883703	0.237361	0.139273
ENSG00000103591	18.2843	19.2132	18.4199	24.2243	19.758
ENSG00000103599	0.362382	0.40815	0.356195	0.429762	0.392959
ENSG00000257474	0	0	0	0.0456532	0
ENSG00000200075	0	0	0	1.50332	0
ENSG00000273173	0.0456704	0.0949634	0.0979433	0.216649	0.216104
ENSG00000104643	1.26172	1.52088	1.2941	1.29392	0.973409
ENSG00000173083	4.7286	3.81709	4.86319	3.99017	3.61709
ENSG00000160789	213.506	214.362	210.552	174.649	198.585
ENSG00000173080	0	0.179971	0.371237	0.359261	0.614329
ENSG00000173085	7.87338	9.25157	9.20999	11.2185	10.8242
ENSG00000235897	0.125615	0.0783582	0.242451	0.0595885	0.118878
ENSG00000160781	0.858076	1.60122	1.88739	2.81803	2.10821
ENSG00000160783	6.19677	6.3097	6.23368	8.33388	9.44653
ENSG00000160785	7.77018	7.84119	7.36136	6.58832	5.93635
ENSG00000163785	6.04848	5.87237	5.57754	6.74604	6.20055
ENSG00000257880	0.225001	0	0	0.133418	0
ENSG00000163781	9.0193	9.69385	8.99999	7.32624	4.31649
ENSG00000163788	1.19148	1.63033	1.36827	1.35832	1.02755
ENSG00000245156	0.0384404	0.15986	0	0	0.0454733
ENSG00000258952	0	0	0	0.0305084	0
ENSG00000258957	0.1589	0.141602	0.0973632	0.403811	0.322237
ENSG00000189212	0.240029	0.256293	0.257379	0.246192	0.260922
ENSG00000258955	0	0	0	0	0.0930802
ENSG00000242516	0	0	0.0180892	0	0
ENSG00000242510	0	0	0	0.334071	0
ENSG00000121075	1.16833	1.32636	1.26718	0.637043	0.841961
ENSG00000121073	8.75794	8.99217	8.24385	9.74123	9.88836
ENSG00000149100	15.0629	15.0519	14.4087	16.3814	15.4258
ENSG00000074755	4.25165	4.56082	4.46838	2.44093	2.28687
ENSG00000273866	0.211271	0.21965	0	0	0
ENSG00000133065	13.3714	13.6823	12.781	9.54058	8.49804
ENSG00000166557	9.5915	9.65669	8.68888	8.96917	10.0747
ENSG00000271795	0	0	0	0.0959309	0
ENSG00000271797	0.113692	0.0591007	0	0.134832	0.134493
ENSG00000226944	0.709825	0.737976	0.45668	1.85197	1.51144
ENSG00000105991	4.20594	4.04315	5.28051	5.08824	5.40048
ENSG00000105993	12.222	12.6024	12.5946	10.5777	10.2884
ENSG00000105996	0.371142	0.567443	0.725709	0.569606	0.748958
ENSG00000105997	3.01588	2.46175	3.22052	2.4534	2.09342
ENSG00000253639	0	0	0	0	0
ENSG00000264958	0	0	0	0.0517824	0
ENSG00000254454	0	0.107497	0	0	0
ENSG00000199664	1.53322	0	0	0	0
ENSG00000254458	0	0.205114	0	0	0
ENSG00000173627	0	0	0	0.0239882	0
ENSG00000185842	0.907414	0.889574	1.06358	0.959795	0.754303
ENSG00000173621	25.4272	23.4961	25.149	29.6599	32.1668
ENSG00000010030	0.339066	0.305511	0.242383	1.17952	0.882419
ENSG00000261124	0	0	0	0	0
ENSG00000255582	0	0	0	0	0.0574486
ENSG00000255587	0.0126355	0	0	0	0
ENSG00000198242	20.1045	17.4643	33.2943	22.4905	23.1534
ENSG00000255585	0.0508556	0.021149	0.0109063	0.0120623	0.0360959
ENSG00000186792	14.6714	14.3463	12.5004	20.1894	24.2352
ENSG00000168061	26.1954	24.4007	34.1288	24.6015	28.3729
ENSG00000168060	0.0265395	0.013796	0.0853734	0.0314741	0.031395
ENSG00000168062	1.16986	0.863152	1.1128	1.72304	2.36602
ENSG00000168065	0	0	0	0.036561	0.0850948
ENSG00000168067	6.07556	6.06123	5.97308	5.10855	5.2949
ENSG00000168066	46.9684	49.2142	47.6366	36.5518	34.8867
ENSG00000160256	49.7204	45.763	56.0231	40.3541	38.9397
ENSG00000249639	0	0	0.22834	0.252542	0.251907
ENSG00000160255	5.57392	4.94133	4.93553	5.36502	5.71578
ENSG00000167202	3.95751	4.53163	4.54416	3.21364	2.78943
ENSG00000249631	0	0	0	0.0315677	0.0314884
ENSG00000249635	0.0152192	0	0	0	0
ENSG00000249637	0.977464	1.72759	1.46736	0.347763	1.73444
ENSG00000271427	0.186653	0	0.200145	0	0.220802
ENSG00000255857	2.07436	1.64091	1.54734	2.2194	1.97377
ENSG00000255856	0	0	0.352399	0	0.0555387
ENSG00000123505	16.2966	16.0061	15.6976	16.3562	13.5056
ENSG00000013561	5.38027	5.50415	5.37686	6.11266	6.14822
ENSG00000013563	1.01349	0.837541	0.752361	0.785876	1.16817
ENSG00000271428	0	0	0	0	0
ENSG00000186462	0.736548	0.722001	0.767222	0.499142	0.323627
ENSG00000254180	0	0.0965242	0.0995531	0	0
ENSG00000186469	0.143011	0.0787144	0.216492	0.239438	0.208982
ENSG00000186468	16.3516	15.8853	17.6978	17.4694	17.1386
ENSG00000130707	15.571	14.1947	14.659	28.607	30.4707
ENSG00000130706	47.2493	44.487	56.8164	39.456	44.7506
ENSG00000130700	0	0.0214994	0	0	0
ENSG00000130703	2.30016	2.25826	2.19673	2.59768	2.42346
ENSG00000181444	3.14047	3.40786	3.70422	4.91154	4.13298
ENSG00000121680	1.92352	2.46273	1.54692	1.77425	2.25438
ENSG00000166454	8.35535	9.24802	8.14148	9.22798	7.5524
ENSG00000166455	0.654975	0.798356	0.532793	0.589265	0.507632
ENSG00000166452	15.9355	14.6997	17.1874	16.2699	19.7066
ENSG00000166450	1.03155	0.942235	0.932297	0.799549	0.483754
ENSG00000166451	13.0848	11.9932	12.4824	10.3095	9.94554
ENSG00000256043	0.47232	0.547711	0.292189	0.646316	0.730651
ENSG00000224680	0.377907	0.491118	0	0	0.111762
ENSG00000189316	0	0	0	0	0
ENSG00000242259	2.51967	2.94102	3.08303	3.50147	3.00809
ENSG00000189319	4.63618	4.49003	4.65779	3.9924	4.30846
ENSG00000242251	0	0	0	0	0
ENSG00000258851	0.194079	0	0	0	0
ENSG00000143816	0.324328	0.421488	0.62309	0.609001	0.591485
ENSG00000143815	21.1507	22.4777	23.5771	20.9189	15.5532
ENSG00000143811	5.48248	6.11812	6.32607	8.5337	8.95286
ENSG00000278022	0.818387	0	0	0.13865	0.138302
ENSG00000273903	0	0.152434	0	0	0
ENSG00000167588	0.161351	0.0419376	0.158596	0.207298	0.0954358
ENSG00000132622	0.119213	0.194764	0.0547842	0.0201969	0.0402924
ENSG00000132623	1.39348	1.93805	1.82075	1.32425	1.32092
ENSG00000277287	0.018902	0.0589549	0.0506707	0.0448331	0.0559006
ENSG00000260473	0.0996523	0.0259011	0.0267139	0.0590906	0.0884132
ENSG00000277283	0.922569	0.719368	1.07169	1.09411	1.24294
ENSG00000224687	0.455541	0.449928	0.781551	0.51323	0.538885
ENSG00000237977	0	0.0990959	0.102205	0.113038	0.225509
ENSG00000280649	7.45598	6.59157	7.88615	10.1055	12.3001
ENSG00000201308	0	0	0	1.23574	0
ENSG00000215548	4.55355	3.35585	3.27573	3.69129	3.20472
ENSG00000168806	4.48154	4.11396	4.20169	3.49442	3.78676
ENSG00000254710	0	0	0	0.0907854	0
ENSG00000254719	6.44985	4.82807	3.04307	5.20139	6.10391
ENSG00000254718	0.170142	0.159201	0.164196	0.141244	0.181143
ENSG00000185973	1.46403	1.45096	0.997663	1.26567	1.27868
ENSG00000149782	26.799	27.5583	26.0584	20.7306	22.8142
ENSG00000173542	3.12184	3.21396	3.27558	2.53087	1.49307
ENSG00000185920	0.520747	0.692722	0.547983	0.437287	0.313749
ENSG00000173540	5.57959	5.74295	5.86341	3.57754	3.8981
ENSG00000173546	0.517856	0.585503	0.694109	0.560406	0.55134
ENSG00000185924	0.029607	0.0307812	0	0.0702241	0
ENSG00000173545	54.3576	53.164	54.6629	59.8573	64.34
ENSG00000279168	0	0	0	0	0.26286
ENSG00000173548	4.24183	4.15925	4.53407	4.20403	4.2331
ENSG00000080854	0.46639	0.678841	0.780158	0.210181	0.242756
ENSG00000244363	4.52578	5.30276	7.16382	4.43013	4.67395
ENSG00000241782	0	0	0	0	0.133925
ENSG00000241785	0	0	0	0.224087	0
ENSG00000230479	0.90139	0.562283	0.773236	0.570128	0.781957
ENSG00000081189	0.0958671	0.156623	0.117482	0.0812087	0.0486028
ENSG00000279088	3.9509	3.83676	4.74858	6.79657	4.62238
ENSG00000034152	29.9592	30.9557	32.0487	27.9426	28.0906
ENSG00000279084	0	0	0	0	0.169282
ENSG00000081181	1.22062	1.36132	1.35644	1.94764	1.07639
ENSG00000279086	0	0	0.0252597	0	0
ENSG00000182934	42.3043	40.6215	42.0895	33.3704	32.9362
ENSG00000279080	0	0	0.00282109	0.00624019	0
ENSG00000182931	0.170358	0.177114	0.274008	1.11118	1.30992
ENSG00000279083	0	0	0.0379813	0	0
ENSG00000119457	0.0643439	0.0445971	0	0	0.0761159
ENSG00000155438	16.7765	19.3342	18.1067	17.7632	16.1101
ENSG00000179750	8.85889	7.88607	8.9833	8.08933	6.39494
ENSG00000160111	0.0263079	0.0656429	0.0620608	0.106078	0.0746905
ENSG00000160113	9.00396	9.17341	11.3965	10.7257	12.6677
ENSG00000167323	9.23481	8.86553	8.82897	9.72906	9.33068
ENSG00000160117	0.195465	0.265746	0.112858	0.0178315	0.10672
ENSG00000272219	0	0	0	0	0
ENSG00000177842	1.44363	1.79138	1.31495	2.11706	1.32213
ENSG00000271503	0.141965	0.0737976	0.11417	0.715536	0.46183
ENSG00000233993	0	0	0	0	0
ENSG00000161860	0.220834	0.191327	0.118398	0.174597	0.0870791
ENSG00000248333	15.2157	15.8512	15.8702	13.0273	13.577
ENSG00000248334	0.620705	0.393898	0.414902	0.420638	0.324222
ENSG00000116830	5.06004	6.06627	5.22233	2.7129	2.09503
ENSG00000164741	3.34291	3.44497	3.20226	2.76071	1.91524
ENSG00000164742	3.23642	3.439	3.12162	1.90969	1.63276
ENSG00000164743	1.52261	1.08107	1.27428	1.80572	1.27401
ENSG00000164744	0.0929494	0.322119	0.299004	0.36744	0.513123
ENSG00000164746	0.306644	0.294282	0.379396	0.0559478	0.279036
ENSG00000255045	0.120591	1.12836	0.517228	0.286025	0.570613
ENSG00000118496	3.0319	3.23265	3.0275	2.91041	1.72636
ENSG00000118495	0.984751	1.24136	0.884343	1.33573	1.07755
ENSG00000171033	1.59105	1.60121	1.96537	2.24916	1.08411
ENSG00000118492	0	0	0	0	0.00816682
ENSG00000161243	11.763	12.1114	12.9382	10.8726	10.5764
ENSG00000161249	27.2062	26.5015	27.8819	26.5625	30.0177
ENSG00000258144	1.08112	1.12399	1.58082	1.51525	1.04638
ENSG00000282978	0.109071	0	0	0	0.129026
ENSG00000231707	0	0	0	0	0
ENSG00000231705	0	0	0	0	0.21374
ENSG00000231704	0.130885	0.204113	0	0	0.0774155
ENSG00000231703	0.0981636	0.0680378	0.0175432	0.0582078	0.0193539
ENSG00000231701	0	0	0.0650188	0	0
ENSG00000253943	0.125576	0	0.224421	0	0
ENSG00000253944	0.315663	0.109394	0.112827	0	0
ENSG00000244097	0.0711708	0	0	0	0
ENSG00000249064	0	0	0.0450248	0	0
ENSG00000249069	0	0	0	0	0
ENSG00000040341	2.86265	3.2056	2.57077	4.00317	3.00542
ENSG00000241255	0.133489	0	0.286277	0.15831	0.157912
ENSG00000113119	5.93018	5.36881	5.50441	3.97981	5.49248
ENSG00000241258	9.48952	10.3229	9.54151	12.5663	11.136
ENSG00000215456	0	0	0	0.23114	0.0768531
ENSG00000124249	3.15906	3.75661	3.29885	6.88072	7.47406
ENSG00000124243	4.17527	3.95091	3.92312	3.3738	3.64995
ENSG00000174125	0.177495	0.233744	0.266455	0.168398	0.0979856
ENSG00000256663	5.84521	5.05765	5.53985	3.1306	3.16734
ENSG00000138119	94.7665	98.9199	91.8439	67.8993	53.9732
ENSG00000256667	0.0873631	0.113535	0.304453	0.492133	0.180857
ENSG00000138111	3.59172	3.87657	3.85134	4.81907	5.11302
ENSG00000092470	14.4618	15.4185	14.8017	15.044	11.9707
ENSG00000138115	0	0	0	0	0.0740731
ENSG00000279266	0	0	0.0154019	0.0170344	0
ENSG00000283050	0.426973	0.33293	0.364188	0.299214	0.17219
ENSG00000112394	0.119389	0.0695091	0.0972939	0.0453079	0.0790896
ENSG00000039600	0.108222	0.0642939	0.099467	0.0183349	0.0182889
ENSG00000283051	0.209212	0.326263	0.448668	0.248111	0.123744
ENSG00000255314	0.0835869	0	0	0	0
ENSG00000162746	1.40782	1.31298	1.39858	1.57137	1.46946
ENSG00000162747	0.0174627	0	0	0	0.0206576
ENSG00000162745	0.597126	0.914875	0.53919	0.428619	0.371776
ENSG00000278847	0.586478	0.152434	0.314435	0.521644	0.693778
ENSG00000278845	39.6255	38.5792	39.1148	44.5671	39.3915
ENSG00000171100	1.69701	2.01437	1.7337	1.82238	0.916803
ENSG00000261019	0.0784544	0	0.0841252	0.186084	0
ENSG00000188833	0.18922	0.334431	0.162318	0.314164	0.335758
ENSG00000255318	0	0.268549	0	0	0
ENSG00000258010	0.085134	0.0295034	0.0912877	0.168272	0.201419
ENSG00000171103	10.0226	9.60604	9.51565	9.44084	7.50282
ENSG00000115616	1.10303	1.10948	1.00967	0.733823	0.657721
ENSG00000050820	19.1135	18.9293	19.6111	19.7897	21.5176
ENSG00000112640	48.5135	49.5789	48.5128	33.8559	38.0424
ENSG00000257539	0.0297301	0	0.0637581	0.0352579	0.0351694
ENSG00000257531	0	0	0	0.359551	0
ENSG00000174788	0.134325	0.0698261	0	0.0796503	0
ENSG00000198538	1.67977	1.51291	1.204	1.58729	0.998859
ENSG00000174780	36.0341	35.7053	35.8946	32.2877	24.8409
ENSG00000250629	0	0	0	0.112638	0
ENSG00000224848	8.71231	8.2702	12.0499	12.2789	9.70881
ENSG00000224842	0.113813	0.0591633	0.305099	0	0.403907
ENSG00000224843	0.1242	0.154951	0.142056	0.22585	0.274257
ENSG00000224846	0.29868	0.207017	0.213513	0.354215	0.117775
ENSG00000224844	0.0802134	0	0	0	0
ENSG00000177479	9.3376	9.78448	9.10102	8.16841	7.74406
ENSG00000253445	0.203268	0	0	0	0
ENSG00000087053	11.164	10.0568	11.3692	10.7749	8.95307
ENSG00000178201	0.0228061	0	0	0.0540931	0.0809359
ENSG00000178202	11.6397	13.6433	12.6654	13.549	9.89144
ENSG00000270248	0.131205	0.682042	0.140689	0.1556	0
ENSG00000260766	1.10705	1.8173	1.81184	3.07492	2.48133
ENSG00000260765	0	0.0449203	0	0	0
ENSG00000178209	66.7508	66.5381	64.6163	35.1857	33.2703
ENSG00000088298	40.7434	41.2836	40.2102	50.1762	58.0886
ENSG00000279489	0	0.0637247	0	0.145381	0.0725079
ENSG00000163832	16.3272	15.1729	16.0484	16.8274	16.9959
ENSG00000211806	0	0	0	0	0.315041
ENSG00000211805	0	0	0	0	0
ENSG00000211802	0	0	0	0	0
ENSG00000211803	0	0	0	0	0
ENSG00000270246	1.3652	1.41934	0.56303	0	0.372685
ENSG00000081842	1.57497	1.39182	1.14464	1.17257	1.13857
ENSG00000197241	0.0697372	0	0.037389	0.165408	0
ENSG00000176788	86.7754	88.4301	108.984	81.8113	81.434
ENSG00000197245	0.056329	0.117126	0.0201335	0.0222675	0
ENSG00000264119	0	0	0	0	0
ENSG00000176783	5.40168	6.17278	5.75319	7.50423	7.28132
ENSG00000197249	24.7186	25.1981	24.5685	45.6597	48.135
ENSG00000160877	36.6308	37.9464	36.5905	23.6981	24.6034
ENSG00000118508	45.9904	44.0093	44.4447	55.692	58.9426
ENSG00000160870	0	0.0158003	0	0	0
ENSG00000250081	0	0.305704	0.315297	0	0
ENSG00000177788	0.37169	0.531343	0.597836	0.551001	0.549616
ENSG00000225462	0.0501053	0.156277	0.053727	0.297108	0.296362
ENSG00000225465	0	0	0	0	0
ENSG00000215296	0	0	0	0	0
ENSG00000251972	0	0	0	0.623927	0
ENSG00000174871	0.181556	0.512339	0.166868	0.215314	0.153409
ENSG00000251971	0	0	0	0.684307	0
ENSG00000174876	0	0	0	0	0.0271982
ENSG00000085741	0.0670505	0.0697097	0.0718971	0.132529	0.0264393
ENSG00000224596	0.218191	0.176434	0.0909852	0.589398	0.387165
ENSG00000224597	2.35278	2.59129	2.45373	1.5289	1.75382
ENSG00000224598	0	0.0871735	0	0	0
ENSG00000224599	0	0	0	0.0901425	0
ENSG00000230929	0.178282	0.370704	0.573505	0.21143	0.632698
ENSG00000253197	0.0566661	0	0	0	0
ENSG00000253194	0	0.118452	0	0	0
ENSG00000198113	32.1873	31.7826	33.3625	26.9414	25.8942
ENSG00000006611	2.8232	3.21959	3.06247	2.58248	3.06789
ENSG00000212572	0	0	0	0.583858	0
ENSG00000157693	6.48388	6.55475	5.97991	8.24724	7.55092
ENSG00000242445	0	0.558608	0.720171	0	0
ENSG00000117133	29.9369	27.5081	29.5034	28.2847	23.5114
ENSG00000117139	5.43196	5.50897	4.87286	5.53671	5.03982
ENSG00000224335	0	0	0	0	0
ENSG00000280294	0.0480275	0	0	0.0189858	0.0568145
ENSG00000125804	0.00927299	0	0.0198865	0	0
ENSG00000166793	0.024064	0.062546	0.0774103	0.142692	0.2135
ENSG00000155760	2.94805	3.57097	3.47427	2.7046	2.86231
ENSG00000155761	0.00561796	0	0.00602404	0	0.0066458
ENSG00000217258	0.651775	2.14581	0.931849	1.93241	1.41354
ENSG00000166794	24.2901	21.896	24.9317	21.38	24.1831
ENSG00000166797	47.5602	49.0326	48.2952	45.9932	43.7852
ENSG00000176438	0.921757	0.915312	0.852164	0.81285	0.810808
ENSG00000166796	0.102459	0	0	0	0
ENSG00000227682	0	0	0	0	0
ENSG00000237550	1450.09	1574.13	1506.36	1460.45	1658.64
ENSG00000277701	0.0874841	0.0545722	0.112569	0.124501	0.20698
ENSG00000226377	0	0.094401	0.29209	0	0.751886
ENSG00000239483	0.14865	0	0	0.17629	0
ENSG00000277702	22.6744	21.2163	25.1238	30.4758	49.4732
ENSG00000156127	0	0	0	0	0
ENSG00000258378	0.24616	0.127961	0.131976	0.145965	0
ENSG00000180616	0.0205028	0.021316	0.0586263	0.0405251	0.0161693
ENSG00000273289	0.687984	0.596058	0.245905	0.951889	0.135642
ENSG00000228903	0.423375	0.467676	0.35467	0.3295	0.688646
ENSG00000140274	0	0.0655337	0.02253	0	0.0248554
ENSG00000180611	7.23364	7.40457	7.05603	7.12366	6.35184
ENSG00000232104	0.240486	0.0714354	0.257869	0.40743	0.121922
ENSG00000179967	59.4511	53.9104	58.1882	58.0631	65.9058
ENSG00000179965	0.932935	0.781886	1.57201	0.970922	1.02479
ENSG00000226055	0.0440943	0.137529	0	0.261465	0.156485
ENSG00000127533	0	0.0160642	0	0	0
ENSG00000251026	5.79633	5.54022	6.01481	3.32616	3.87077
ENSG00000226054	0.483448	0.942416	0.518393	0.358337	0.929334
ENSG00000223300	0	0	0	0	0.604578
ENSG00000251023	0	0	0.0182267	0.0201586	0
ENSG00000259925	0.0706709	0.0244912	0	0.027937	0.0557337
ENSG00000223309	2.57994	0.536452	1.65986	4.2835	3.05196
ENSG00000264522	4.04994	4.49004	4.13476	3.77338	3.12268
ENSG00000259924	0.0556668	0.0578745	0	0	0.131703
ENSG00000206199	0	0	0	0	0.00970801
[truncated: 27,484 more rows]
