# Supplementary material for: Transcriptome Analysis Reveal Candidate Genes and Pathways Responses to Lactate Dehydrogenase Inhibition (Oxamate) in Hyperglycemic Human Renal Proximal Epithelial Tubular Cells
Source: Front Endocrinol (Lausanne). 2022 Mar 17;13:785605. doi: 10.3389/fendo.2022.785605 (PMC8970056; doi:10.3389/fendo.2022.785605)
Supplement: Supplementary Figure 1 — R2 of the free-scale topology and mean connectivity with soft threshold (power) for 20,377 genes. [file DataSheet_1.zip › Supplementary File 2.xlsx]

## Sheet: DE genes (n=3884)
Gene	Gene name	HGOXA2 count	HGOXA3 count	HG1 count	HG2 count	HG3 count	Log2FoldChange	P-value	Adjusted P-value	Regulation status
ENSG00000130066	SAT1	6497	6405	2471	2176	2084	1.74632	3.90924e-87	5.56637e-83	Up-regulated
ENSG00000146674	IGFBP3	1040	961	208	181	174	2.63521	1.88004e-79	1.33849e-75	Up-regulated
ENSG00000165272	AQP3	1657	1764	511	544	471	1.97247	2.95302e-63	1.4016e-59	Up-regulated
ENSG00000126709	IFI6	1231	1378	387	371	353	2.04078	3.24078e-57	1.15364e-53	Up-regulated
ENSG00000163220	S100A9	627	574	95	89	52	3.15588	1.93276e-54	5.50411e-51	Up-regulated
ENSG00000187134	AKR1C1	1076	1186	330	271	309	2.12235	3.56148e-53	8.45198e-50	Up-regulated
ENSG00000019186	CYP24A1	2478	2041	919	883	845	1.57384	2.7204e-52	5.53369e-49	Up-regulated
ENSG00000169715	MT1E	9609	10244	4846	4182	4014	1.41608	6.02489e-52	1.07235e-48	Up-regulated
ENSG00000198886	MT-ND4	70061	66843	40796	38774	36458	1.04472	1.35659e-47	2.14628e-44	Up-regulated
ENSG00000151632	AKR1C2	447	480	88	69	73	2.81997	6.4709e-46	9.21391e-43	Up-regulated
ENSG00000148346	LCN2	1288	1445	489	448	385	1.85875	1.19906e-45	1.55213e-42	Up-regulated
ENSG00000197102	DYNC1H1	10244	8963	25123	26140	22807	-1.14368	3.08798e-44	3.66415e-41	Down-regulated
ENSG00000180573	HIST1H2AC	3425	3188	1716	1665	22807	1.24737	9.06671e-43	9.93084e-40	Up-regulated
ENSG00000164733	CTSB	15793	16069	9388	8957	8516	1.05366	2.96898e-41	3.01967e-38	Up-regulated
ENSG00000167548	KMT2D	640	448	2146	2094	1848	-1.68403	9.60569e-41	9.11836e-38	Down-regulated
ENSG00000109971	HSPA8	10015	10102	24883	24271	22571	-1.02698	1.77767e-40	1.58202e-37	Down-regulated
ENSG00000148773	MKI67	2878	2150	7392	8111	7328	-1.38421	7.7994e-40	6.53268e-37	Down-regulated
ENSG00000198899	MT-ATP6	25713	25979	15878	14390	13863	1.03598	3.84065e-39	3.03817e-36	Up-regulated
ENSG00000099994	SUSD2	1197	1257	515	473	472	1.55685	9.47524e-39	7.10095e-36	Up-regulated
ENSG00000198763	MT-ND2	44290	46331	27280	25625	24360	1.03833	1.43423e-38	1.0211e-35	Up-regulated
ENSG00000243156	MICAL3	1126	861	3024	3153	2875	-1.38731	2.14627e-38	1.45528e-35	Down-regulated
ENSG00000149503	INCENP	690	557	1911	1878	1784	-1.35794	7.94353e-36	5.14127e-33	Down-regulated
ENSG00000178209	PLEC	9394	8905	21135	20264	19080	-0.918972	1.10961e-35	6.86942e-33	Down-regulated
ENSG00000120885	CLU	5026	5712	2832	2603	2611	1.22612	2.32029e-35	1.37661e-32	Up-regulated
ENSG00000196139	AKR1C3	710	709	266	215	207	1.85282	2.2105e-34	1.25901e-31	Up-regulated
ENSG00000127481	UBR4	1711	1547	4256	4254	3708	-1.10191	2.03001e-33	1.11174e-30	Down-regulated
ENSG00000255717	SNHG1	4344	3987	2517	2183	2024	1.11578	2.88979e-32	1.52399e-29	Up-regulated
ENSG00000198712	MT-CO2	99571	109311	64140	59415	55170	1.03501	5.54372e-32	2.81918e-29	Up-regulated
ENSG00000119655	NPC2	4055	4037	2459	2280	2281	1.01149	7.26409e-32	3.56667e-29	Up-regulated
ENSG00000113810	SMC4	1159	779	3118	2994	2986	-1.43351	8.24246e-32	3.91215e-29	Down-regulated
ENSG00000185507	IRF7	753	891	315	280	280	1.72054	6.15585e-31	2.82752e-28	Up-regulated
ENSG00000124107	SLPI	298	306	53	63	42	2.74245	1.64874e-30	7.33636e-28	Up-regulated
ENSG00000198804	MT-CO1	154277	152590	102699	94984	85240	0.925231	2.89685e-30	1.24995e-27	Up-regulated
ENSG00000130723	PRRC2B	1395	1215	3329	3452	2993	-1.10113	3.4308e-30	1.4368e-27	Down-regulated
ENSG00000176986	SEC24C	506	454	1360	1371	1348	-1.28381	6.6487e-30	2.70488e-27	Down-regulated
ENSG00000234745	HLA-B	3732	4186	2215	2059	2094	1.12331	1.42691e-29	5.64381e-27	Up-regulated
ENSG00000198727	MT-CYB	39180	38171	26867	25736	24887	0.803416	6.03537e-29	2.32264e-26	Up-regulated
ENSG00000102804	TSC22D1	2756	2558	1613	1548	1453	1.00895	6.93603e-29	2.599e-26	Up-regulated
ENSG00000007202	KIAA0100	3873	3901	9058	9223	8039	-0.952218	1.79696e-28	6.56075e-26	Down-regulated
ENSG00000136068	FLNB	12032	11527	25101	25122	22890	-0.82811	2.73988e-28	9.7533e-26	Down-regulated
ENSG00000133112	TPT1	7834	7658	5037	5035	4814	0.863125	3.67077e-28	1.27483e-25	Up-regulated
ENSG00000187837	HIST1H1C	6773	7629	4193	3902	4056	1.05406	3.81548e-28	1.29354e-25	Up-regulated
ENSG00000142798	HSPG2	596	516	1580	1568	1392	-1.2254	7.63502e-28	2.52826e-25	Down-regulated
ENSG00000135114	OASL	689	730	275	298	272	1.55466	6.63848e-27	2.1483e-24	Up-regulated
ENSG00000125730	C3	1286	1272	684	598	523	1.31164	8.40399e-27	2.65921e-24	Up-regulated
ENSG00000167978	SRRM2	3053	2626	6210	6170	6021	-0.893633	1.11255e-26	3.44383e-24	Down-regulated
ENSG00000112742	TTK	626	442	1557	1573	1579	-1.34234	7.45061e-26	2.25722e-23	Down-regulated
ENSG00000142949	PTPRF	6279	5849	12726	12134	11570	-0.781596	1.81763e-25	5.39194e-23	Down-regulated
ENSG00000105825	TFPI2	1286	1218	694	612	532	1.25371	5.23256e-25	1.52054e-22	Up-regulated
ENSG00000265972	TXNIP	312	233	48	61	54	2.53972	5.94843e-25	1.69399e-22	Up-regulated
ENSG00000197249	SERPINA1	3517	3717	2258	2214	2093	0.947777	7.32507e-25	2.04513e-22	Up-regulated
ENSG00000196367	TRRAP	812	595	1907	1966	1818	-1.21649	9.81743e-25	2.68828e-22	Down-regulated
ENSG00000151503	NCAPD3	1345	1129	2946	2915	2681	-0.984796	1.01798e-24	2.73491e-22	Down-regulated
ENSG00000198888	MT-ND1	31483	31988	20992	20412	21371	0.821536	1.41319e-24	3.72638e-22	Up-regulated
ENSG00000187608	ISG15	3078	3810	1946	1749	1705	1.16357	1.39232e-23	3.6046e-21	Up-regulated
ENSG00000023171	GRAMD1B	4792	4443	9297	9393	8875	-0.773346	1.42874e-23	3.63282e-21	Down-regulated
ENSG00000085662	AKR1B1	17401	19020	12318	11476	11213	0.866204	1.53072e-23	3.82385e-21	Up-regulated
ENSG00000253729	PRKDC	2701	2161	5793	5772	5016	-0.967564	1.76072e-23	4.32258e-21	Down-regulated
ENSG00000142207	URB1	696	707	1805	1693	1601	-1.05451	1.98796e-23	4.79773e-21	Down-regulated
ENSG00000109321	AREG	4790	4389	3179	3054	2860	0.81849	2.53119e-23	6.00694e-21	Up-regulated
ENSG00000159140	SON	2075	1672	4312	4253	3942	-0.937056	2.585e-23	6.03408e-21	Down-regulated
ENSG00000086758	HUWE1	2602	2326	5433	5555	4830	-0.878041	2.67959e-23	6.15399e-21	Down-regulated
ENSG00000178921	PFAS	1277	1252	3010	2763	2627	-0.924972	5.01961e-23	1.13451e-20	Down-regulated
ENSG00000157601	MX1	719	820	330	350	328	1.41886	7.3507e-23	1.63542e-20	Up-regulated
ENSG00000117984	CTSD	2624	3579	1548	1491	1245	1.34978	8.4275e-23	1.84614e-20	Up-regulated
ENSG00000149809	TM7SF2	1699	1881	1058	922	948	1.0994	1.25437e-22	2.70621e-20	Up-regulated
ENSG00000064601	CTSA	3405	3738	2213	2102	2156	0.950592	1.73631e-22	3.69005e-20	Up-regulated
ENSG00000176046	NUPR1	311	381	100	104	79	2.10206	2.14671e-22	4.49515e-20	Up-regulated
ENSG00000205476	CCDC85C	941	959	2290	2146	2053	-0.964803	2.29373e-22	4.73339e-20	Down-regulated
ENSG00000204019	CT83	877	821	461	367	362	1.32005	3.93478e-22	8.0039e-20	Up-regulated
ENSG00000128731	HERC2	1204	1062	2571	2674	2365	-0.943996	4.86791e-22	9.76255e-20	Down-regulated
ENSG00000132405	TBC1D14	314	286	859	851	801	-1.26082	6.69694e-22	1.32441e-19	Down-regulated
ENSG00000068489	PRR11	466	363	1120	1133	1087	-1.20944	7.20454e-22	1.40528e-19	Down-regulated
ENSG00000169710	FASN	7272	7536	16299	15165	13931	-0.807516	9.52369e-22	1.83254e-19	Down-regulated
ENSG00000135476	ESPL1	935	924	2147	2105	1973	-0.937383	1.24505e-21	2.36376e-19	Down-regulated
ENSG00000172534	HCFC1	1487	1462	3186	3094	3264	-0.889714	1.51834e-21	2.80774e-19	Down-regulated
ENSG00000139211	AMIGO2	1028	825	477	469	408	1.25516	1.50514e-21	2.80774e-19	Up-regulated
ENSG00000124942	AHNAK	8420	6670	16098	16945	15096	-0.872865	1.88354e-21	3.43843e-19	Down-regulated
ENSG00000104419	NDRG1	2141	2150	1333	1366	1201	0.944671	2.11761e-21	3.81679e-19	Up-regulated
ENSG00000198938	MT-CO3	94943	105101	68163	61437	52678	0.946018	2.92268e-21	5.20201e-19	Up-regulated
ENSG00000137767	SQRDL	1308	1381	811	718	701	1.07863	3.95872e-21	6.95903e-19	Up-regulated
ENSG00000137076	TLN1	11456	12007	24471	24689	21953	-0.791609	4.07699e-21	7.07954e-19	Down-regulated
ENSG00000196924	FLNA	24123	25925	54386	51746	47081	-0.804782	4.86685e-21	8.34928e-19	Down-regulated
ENSG00000139645	ANKRD52	953	876	2089	2189	1919	-0.955896	5.94644e-21	1.00799e-18	Down-regulated
ENSG00000010292	NCAPD2	3078	2737	5945	5901	5455	-0.769053	9.58669e-21	1.60594e-18	Down-regulated
ENSG00000155034	FBXL18	159	124	506	482	500	-1.5931	1.16049e-20	1.92142e-18	Down-regulated
ENSG00000270647	TAF15	2360	2356	4902	5045	5477	-0.905816	1.35281e-20	2.2141e-18	Down-regulated
ENSG00000185499	MUC1	699	653	319	308	333	1.2976	1.46609e-20	2.37223e-18	Up-regulated
ENSG00000149428	HYOU1	2859	2637	5607	5419	5124	-0.750211	1.72315e-20	2.75685e-18	Down-regulated
ENSG00000183495	EP400	625	494	1518	1398	1280	-1.10378	2.78597e-20	4.40771e-18	Down-regulated
ENSG00000168264	IRF2BP2	1342	1281	743	700	779	1.04328	3.03982e-20	4.75649e-18	Up-regulated
ENSG00000089154	GCN1	3542	3312	7104	6914	6217	-0.756072	4.16236e-20	6.44215e-18	Down-regulated
ENSG00000114867	EIF4G1	8821	9254	18205	18092	16881	-0.749159	4.21091e-20	6.44722e-18	Down-regulated
ENSG00000096433	ITPR3	2996	2783	5902	5631	5318	-0.738701	5.90665e-20	8.91817e-18	Down-regulated
ENSG00000110344	UBE4A	310	213	830	763	784	-1.38493	5.95004e-20	8.91817e-18	Down-regulated
ENSG00000135829	DHX9	2837	2450	5543	5788	5006	-0.824204	8.24311e-20	1.22264e-17	Down-regulated
ENSG00000025708	TYMP	952	1187	541	525	495	1.26599	8.56981e-20	1.25799e-17	Up-regulated
ENSG00000160294	MCM3AP	978	936	2079	2052	2077	-0.893127	8.75361e-20	1.27186e-17	Down-regulated
ENSG00000130707	ASS1	1371	1464	885	776	777	1.02636	1.47228e-19	2.11755e-17	Up-regulated
ENSG00000001084	GCLC	3637	2834	2058	2035	1936	0.902605	2.15802e-19	3.0728e-17	Up-regulated
ENSG00000123689	G0S2	3371	3550	2419	2151	2170	0.846517	2.35636e-19	3.32201e-17	Up-regulated
ENSG00000149639	SOGA1	317	256	813	939	753	-1.32615	2.52963e-19	3.53132e-17	Down-regulated
ENSG00000205426	KRT81	879	1133	495	434	473	1.33304	2.72778e-19	3.77096e-17	Up-regulated
ENSG00000122966	CIT	624	472	1345	1397	1328	-1.09287	4.56319e-19	6.24762e-17	Down-regulated
ENSG00000198752	CDC42BPB	1540	1302	3068	2942	2802	-0.829506	5.45061e-19	7.39154e-17	Down-regulated
ENSG00000128591	FLNC	5435	5552	11162	10761	9884	-0.725849	8.39369e-19	1.12753e-16	Down-regulated
ENSG00000164109	MAD2L1	1296	1229	2575	2743	2587	-0.842421	1.15714e-18	1.53986e-16	Down-regulated
ENSG00000089159	PXN	2872	2921	5928	5478	5643	-0.750743	1.25933e-18	1.66034e-16	Down-regulated
ENSG00000135720	DYNC1LI2	1088	897	2196	2250	2033	-0.904321	1.80722e-18	2.36083e-16	Down-regulated
ENSG00000182326	C1S	299	270	82	97	91	1.87784	1.88039e-18	2.43408e-16	Up-regulated
ENSG00000120708	TGFBI	4580	4569	3334	3135	2765	0.794682	2.27203e-18	2.91454e-16	Up-regulated
ENSG00000178252	WDR6	1586	1589	3312	3207	3037	-0.783066	2.46789e-18	3.13753e-16	Down-regulated
ENSG00000084774	CAD	2352	2176	4860	4618	4094	-0.777613	2.67748e-18	3.37386e-16	Down-regulated
ENSG00000109685	WHSC1	3593	3316	6695	6784	6175	-0.703597	4.10314e-18	5.12497e-16	Down-regulated
ENSG00000240184	PCDHGC3	92	89	374	330	338	-1.71942	4.19631e-18	5.19577e-16	Down-regulated
ENSG00000204469	PRRC2A	5605	5260	10120	10059	9741	-0.65693	4.54078e-18	5.57381e-16	Down-regulated
ENSG00000196535	MYO18A	601	696	1673	1660	1415	-1.06167	5.19473e-18	6.32203e-16	Down-regulated
ENSG00000140829	DHX38	1341	1300	2780	2671	2530	-0.789512	5.68996e-18	6.86604e-16	Down-regulated
ENSG00000185745	IFIT1	765	707	388	307	383	1.25359	6.40871e-18	7.66837e-16	Up-regulated
ENSG00000164647	STEAP1	1230	1098	741	597	645	1.03638	6.81762e-18	8.08968e-16	Up-regulated
ENSG00000124145	SDC4	6009	5555	4191	4288	3784	0.720301	6.89015e-18	8.10817e-16	Up-regulated
ENSG00000139318	DUSP6	815	691	435	364	339	1.20926	8.48013e-18	9.89742e-16	Up-regulated
ENSG00000158769	F11R	1934	1897	1295	1274	1212	0.824825	9.51852e-18	1.1019e-15	Up-regulated
ENSG00000251562	MALAT1	8081	4785	471	405	729	3.78898	1.04137e-17	1.19581e-15	Up-regulated
ENSG00000127603	MACF1	2317	1612	4467	4748	4339	-0.989	1.05844e-17	1.20569e-15	Down-regulated
ENSG00000144028	SNRNP200	4222	3818	8021	8147	7037	-0.724283	2.05429e-17	2.32151e-15	Down-regulated
ENSG00000183856	IQGAP3	1421	1344	2900	2953	2576	-0.802386	2.71932e-17	3.04885e-15	Down-regulated
ENSG00000174231	PRPF8	7343	7248	14159	14021	12544	-0.673944	3.19748e-17	3.52938e-15	Down-regulated
ENSG00000167772	ANGPTL4	411	396	190	155	161	1.48013	3.17466e-17	3.52938e-15	Up-regulated
ENSG00000127920	GNG11	895	987	541	533	489	1.07673	3.30964e-17	3.62507e-15	Up-regulated
ENSG00000038358	EDC4	788	847	1798	1759	1809	-0.907885	4.34e-17	4.68161e-15	Down-regulated
ENSG00000151208	DLG5	563	437	1194	1207	1156	-1.02987	4.33188e-17	4.68161e-15	Down-regulated
ENSG00000198826	ARHGAP11A	1079	792	2160	2103	2063	-0.958003	4.37547e-17	4.68438e-15	Down-regulated
ENSG00000166200	COPS2	1401	1142	2610	2894	2636	-0.877811	5.64298e-17	5.9963e-15	Down-regulated
ENSG00000197746	PSAP	23249	22330	18334	17313	16490	0.612161	6.22362e-17	6.5643e-15	Up-regulated
ENSG00000173821	RNF213	1959	1572	3722	3832	3364	-0.82671	7.85972e-17	8.22901e-15	Down-regulated
ENSG00000116830	TTF2	434	336	960	1107	924	-1.15705	9.26093e-17	9.62528e-15	Down-regulated
ENSG00000131400	NAPSA	306	263	104	103	74	1.82339	1.03869e-16	1.07173e-14	Up-regulated
ENSG00000110395	CBL	994	725	2014	2033	1826	-0.972518	1.70453e-16	1.7461e-14	Down-regulated
ENSG00000196313	POM121	475	358	1110	1032	947	-1.08872	1.72151e-16	1.7509e-14	Down-regulated
ENSG00000106049	HIBADH	2480	2187	1679	1591	1542	0.759662	1.73703e-16	1.75416e-14	Up-regulated
ENSG00000100345	MYH9	18805	19091	35592	33801	32777	-0.623763	1.76345e-16	1.75592e-14	Down-regulated
ENSG00000115306	SPTBN1	5016	4266	9005	9281	8187	-0.70907	1.76286e-16	1.75592e-14	Down-regulated
ENSG00000125826	RBCK1	6763	7400	5278	4823	4585	0.757401	2.04913e-16	2.02622e-14	Up-regulated
ENSG00000107185	RGP1	813	843	1727	1853	1773	-0.887061	2.25592e-16	2.21531e-14	Down-regulated
ENSG00000008394	MGST1	10116	9578	7803	7508	7169	0.614521	2.32517e-16	2.26768e-14	Up-regulated
ENSG00000115919	KYNU	3012	2628	2097	1933	1813	0.753365	3.27153e-16	3.16893e-14	Up-regulated
ENSG00000156675	RAB11FIP1	572	351	1293	1258	1184	-1.22007	3.36518e-16	3.23763e-14	Down-regulated
ENSG00000117318	ID3	3632	4098	2712	2410	2520	0.825979	3.55315e-16	3.39553e-14	Up-regulated
ENSG00000101443	WFDC2	300	346	116	114	129	1.655	4.93602e-16	4.6856e-14	Up-regulated
ENSG00000276043	UHRF1	1843	1514	3478	3253	3191	-0.761095	5.01931e-16	4.73311e-14	Down-regulated
ENSG00000170312	CDK1	2402	1989	4202	4793	4547	-0.824938	5.70147e-16	5.341e-14	Down-regulated
ENSG00000130119	GNL3L	199	140	544	560	466	-1.41034	6.17029e-16	5.74241e-14	Down-regulated
ENSG00000166033	HTRA1	565	641	333	283	275	1.2473	6.96808e-16	6.44276e-14	Up-regulated
ENSG00000030582	GRN	6398	7154	5025	4452	4440	0.771708	7.71584e-16	7.08812e-14	Up-regulated
ENSG00000198417	MT1F	317	367	130	131	140	1.57822	9.35236e-16	8.53643e-14	Up-regulated
ENSG00000048707	VPS13D	293	247	680	719	677	-1.14061	1.05486e-15	9.56701e-14	Down-regulated
ENSG00000038382	TRIO	2022	1613	3725	3649	3430	-0.769977	1.07663e-15	9.64155e-14	Down-regulated
ENSG00000143515	ATP8B2	634	619	1360	1327	1325	-0.873804	1.07012e-15	9.64155e-14	Down-regulated
ENSG00000112096	SOD2	10456	8870	7226	7274	6977	0.649784	1.29024e-15	1.14823e-13	Up-regulated
ENSG00000112159	MDN1	347	225	844	821	724	-1.26317	1.40179e-15	1.23509e-13	Down-regulated
ENSG00000113638	TTC33	353	329	811	971	811	-1.12311	1.40519e-15	1.23509e-13	Down-regulated
ENSG00000147155	EBP	2538	2938	1856	1794	1655	0.856187	1.46374e-15	1.27866e-13	Up-regulated
ENSG00000175197	DDIT3	582	609	346	265	262	1.25816	1.63295e-15	1.41778e-13	Up-regulated
ENSG00000068079	IFI35	832	849	524	423	466	1.05813	1.6983e-15	1.46558e-13	Up-regulated
ENSG00000215041	NEURL4	270	302	773	694	737	-1.13816	1.85313e-15	1.58956e-13	Down-regulated
ENSG00000126602	TRAP1	1495	1543	3123	2864	3156	-0.78357	1.97621e-15	1.68499e-13	Down-regulated
ENSG00000134250	NOTCH2	431	333	1041	926	850	-1.07935	2.14863e-15	1.82109e-13	Down-regulated
ENSG00000141556	TBCD	1753	1865	3757	3417	3454	-0.746596	2.16728e-15	1.82603e-13	Down-regulated
ENSG00000254999	BRK1	2962	2918	2225	1893	1997	0.750252	2.27157e-15	1.90264e-13	Up-regulated
ENSG00000160796	NBEAL2	646	603	1537	1384	1224	-0.923579	2.30328e-15	1.91792e-13	Down-regulated
ENSG00000186174	BCL9L	1843	1539	3331	3249	3203	-0.73038	2.31914e-15	1.9199e-13	Down-regulated
ENSG00000198786	MT-ND5	23201	20195	16710	16985	16054	0.605564	2.79442e-15	2.29998e-13	Up-regulated
ENSG00000006125	AP2B1	8378	7682	14326	14788	13601	-0.607188	3.01404e-15	2.4524e-13	Down-regulated
ENSG00000232956	SNHG15	2099	2178	1559	1328	1383	0.810447	2.99743e-15	2.4524e-13	Up-regulated
ENSG00000079819	EPB41L2	974	737	1890	1834	1788	-0.887402	3.0933e-15	2.50259e-13	Down-regulated
ENSG00000074755	ZZEF1	609	572	1258	1298	1233	-0.877559	3.37349e-15	2.70543e-13	Down-regulated
ENSG00000118058	KMT2A	549	400	1109	1182	1107	-1.04119	3.38202e-15	2.70543e-13	Down-regulated
ENSG00000090857	PDPR	322	296	742	800	727	-1.07255	3.40437e-15	2.70809e-13	Down-regulated
ENSG00000076108	BAZ2A	1681	1420	3186	3262	2805	-0.773822	3.46582e-15	2.74165e-13	Down-regulated
ENSG00000170385	SLC30A1	1039	888	590	606	549	0.946038	3.8233e-15	3.00774e-13	Up-regulated
ENSG00000120800	UTP20	760	556	1550	1545	1387	-0.967564	3.89567e-15	3.04783e-13	Down-regulated
ENSG00000142676	RPL11	10460	10898	8453	7351	7570	0.678109	4.30123e-15	3.34673e-13	Up-regulated
ENSG00000137825	ITPKA	689	832	409	338	406	1.20954	4.66633e-15	3.61108e-13	Up-regulated
ENSG00000269893	SNHG8	1116	1142	728	696	712	0.886395	5.84349e-15	4.49759e-13	Up-regulated
ENSG00000143569	UBAP2L	2440	2300	4385	4385	4207	-0.648365	5.93581e-15	4.54408e-13	Down-regulated
ENSG00000138160	KIF11	949	684	1807	1873	1761	-0.937572	6.82094e-15	5.19376e-13	Down-regulated
ENSG00000155506	LARP1	2407	2286	4321	4445	4179	-0.659162	7.36312e-15	5.57678e-13	Down-regulated
ENSG00000133639	BTG1	1018	998	680	601	595	0.910605	7.914e-15	5.9623e-13	Up-regulated
ENSG00000139613	SMARCC2	1493	1414	2765	2946	2691	-0.726744	9.54969e-15	7.15674e-13	Down-regulated
ENSG00000120738	EGR1	2001	1757	1263	1221	1312	0.787578	9.76308e-15	7.27835e-13	Up-regulated
ENSG00000152223	EPG5	627	503	1338	1254	1147	-0.923277	1.09253e-14	8.10235e-13	Down-regulated
ENSG00000231500	RPS18	30765	34346	25479	22352	21506	0.720101	1.18974e-14	8.7776e-13	Up-regulated
ENSG00000167986	DDB1	6141	6466	11893	11663	10893	-0.642313	1.21962e-14	8.95166e-13	Down-regulated
ENSG00000133026	MYH10	1811	1495	3236	3399	3050	-0.748753	1.23818e-14	9.04126e-13	Down-regulated
ENSG00000124422	USP22	2772	2329	4819	4802	4566	-0.673475	1.26728e-14	9.20651e-13	Down-regulated
ENSG00000196954	CASP4	967	915	622	577	561	0.902263	1.30466e-14	9.42997e-13	Up-regulated
ENSG00000064886	CHI3L2	78	90	9	4	6	3.95611	1.44189e-14	1.03692e-12	Up-regulated
ENSG00000119986	AVPI1	3644	4050	2840	2627	2576	0.745365	1.59688e-14	1.14261e-12	Up-regulated
ENSG00000114554	PLXNA1	713	679	1570	1498	1315	-0.848111	1.81317e-14	1.29089e-12	Down-regulated
ENSG00000103549	RNF40	1724	1730	3473	3309	3027	-0.698483	2.31902e-14	1.64281e-12	Down-regulated
ENSG00000196878	LAMB3	14913	15663	12090	11669	11111	0.618319	2.59768e-14	1.83111e-12	Up-regulated
ENSG00000153815	CMIP	1631	1440	2993	2816	2816	-0.686223	2.73566e-14	1.91887e-12	Down-regulated
ENSG00000135919	SERPINE2	894	803	544	494	513	0.933768	2.81081e-14	1.96191e-12	Up-regulated
ENSG00000248527	MTATP6P1	2033	1897	1277	1170	1394	0.835828	2.88143e-14	2.0014e-12	Up-regulated
ENSG00000205364	MT1M	235	228	78	91	60	1.82275	4.2852e-14	2.96199e-12	Up-regulated
ENSG00000100241	SBF1	2242	2514	4741	4675	4391	-0.728515	4.5419e-14	3.12425e-12	Down-regulated
ENSG00000131981	LGALS3	2151	2238	1629	1506	1326	0.785659	4.62548e-14	3.16645e-12	Up-regulated
ENSG00000113657	DPYSL3	2138	1980	3914	3901	3522	-0.655908	4.6601e-14	3.17489e-12	Down-regulated
ENSG00000101457	DNTTIP1	1922	2125	1415	1335	1346	0.79108	4.96937e-14	3.36947e-12	Up-regulated
ENSG00000110367	DDX6	980	856	1784	1959	1833	-0.800611	5.14953e-14	3.47508e-12	Down-regulated
ENSG00000072501	SMC1A	1332	1113	2382	2509	2295	-0.753391	5.46783e-14	3.67247e-12	Down-regulated
ENSG00000130816	DNMT1	4876	4639	8420	8419	8013	-0.580126	5.57674e-14	3.72804e-12	Down-regulated
ENSG00000068654	POLR1A	830	847	1805	1701	1567	-0.789337	6.74728e-14	4.48946e-12	Down-regulated
ENSG00000119285	HEATR1	725	548	1400	1463	1305	-0.910609	8.1093e-14	5.37062e-12	Down-regulated
ENSG00000204387	C6orf48	3586	3745	2849	2507	2583	0.693029	8.30986e-14	5.47797e-12	Up-regulated
ENSG00000100714	MTHFD1	2175	2074	3908	3910	3692	-0.6326	8.50098e-14	5.57813e-12	Down-regulated
ENSG00000143970	ASXL2	551	393	1108	1164	1033	-1.00833	8.63694e-14	5.64135e-12	Down-regulated
ENSG00000117713	ARID1A	534	481	1122	1035	1114	-0.88483	8.7152e-14	5.66647e-12	Down-regulated
ENSG00000075218	GTSE1	531	483	1099	1087	1034	-0.862775	8.9697e-14	5.80544e-12	Down-regulated
ENSG00000132359	RAP1GAP2	1119	1067	2151	2151	1977	-0.716814	9.85556e-14	6.34993e-12	Down-regulated
ENSG00000128708	HAT1	1482	1319	2586	2912	2725	-0.751734	1.12665e-13	7.16176e-12	Down-regulated
ENSG00000156970	BUB1B	1097	803	2063	2020	1902	-0.855483	1.12372e-13	7.16176e-12	Down-regulated
ENSG00000021355	SERPINB1	1556	1231	980	830	836	0.877412	1.12313e-13	7.16176e-12	Up-regulated
ENSG00000197386	HTT	1633	1627	3205	3143	2825	-0.685533	1.14639e-13	7.25485e-12	Down-regulated
ENSG00000234741	GAS5	5120	4822	4051	3634	3695	0.610583	1.18604e-13	7.47257e-12	Up-regulated
ENSG00000140521	POLG	1080	1067	2152	2295	1941	-0.766715	1.82404e-13	1.14417e-11	Down-regulated
ENSG00000145247	OCIAD2	2287	2505	1714	1482	1657	0.789929	2.03135e-13	1.26861e-11	Up-regulated
ENSG00000144554	FANCD2	249	254	642	669	565	-1.09204	2.28245e-13	1.41921e-11	Down-regulated
ENSG00000132361	CLUH	2579	2934	5459	5157	5245	-0.715583	2.35654e-13	1.4589e-11	Down-regulated
ENSG00000167110	GOLGA2	849	859	1775	1770	1565	-0.773856	2.48675e-13	1.53285e-11	Down-regulated
ENSG00000176619	LMNB2	8199	8072	14145	13968	13590	-0.552192	2.75089e-13	1.68836e-11	Down-regulated
ENSG00000211459	MT-RNR1	27816	30386	18981	17019	21797	0.815683	3.0964e-13	1.89226e-11	Up-regulated
ENSG00000197045	GMFB	1707	1273	2963	3247	2900	-0.813084	3.20388e-13	1.94957e-11	Down-regulated
ENSG00000111275	ALDH2	1879	2094	1411	1364	1304	0.770976	3.24146e-13	1.96405e-11	Up-regulated
ENSG00000198198	SZT2	118	121	396	422	313	-1.43435	3.25961e-13	1.96668e-11	Down-regulated
ENSG00000173898	SPTBN2	564	670	1490	1439	1223	-0.938999	3.37046e-13	2.02498e-11	Down-regulated
ENSG00000123416	TUBA1B	1852	2076	4120	3609	3747	-0.73729	3.46534e-13	2.07323e-11	Down-regulated
ENSG00000143799	PARP1	5392	5230	9378	9081	8814	-0.554787	3.71848e-13	2.21537e-11	Down-regulated
ENSG00000143819	EPHX1	3646	4517	2863	2702	2581	0.815043	3.93052e-13	2.33194e-11	Up-regulated
ENSG00000113649	TCERG1	687	582	1327	1259	1321	-0.820238	4.13809e-13	2.44491e-11	Down-regulated
ENSG00000152104	PTPN14	1346	1067	2513	2576	2176	-0.787906	4.48914e-13	2.64136e-11	Down-regulated
ENSG00000087460	GNAS	17247	18541	14328	13348	13409	0.609137	4.68021e-13	2.73929e-11	Up-regulated
ENSG00000163683	SMIM14	1376	1209	861	902	856	0.783812	4.69405e-13	2.73929e-11	Up-regulated
ENSG00000197077	KIAA1671	270	191	619	594	567	-1.1488	4.7671e-13	2.77056e-11	Down-regulated
ENSG00000171865	RNASEH1	528	468	1088	1064	984	-0.850453	4.98092e-13	2.88306e-11	Down-regulated
ENSG00000101255	TRIB3	9285	10321	7638	7337	6723	0.663597	5.7459e-13	3.31238e-11	Up-regulated
ENSG00000006744	ELAC2	2984	3100	5633	5570	5175	-0.621215	6.54865e-13	3.75993e-11	Down-regulated
ENSG00000155561	NUP205	2440	2042	4197	4348	3862	-0.666443	6.60584e-13	3.77754e-11	Down-regulated
ENSG00000148396	SEC16A	1696	1552	2957	3207	2897	-0.676514	6.99693e-13	3.98517e-11	Down-regulated
ENSG00000137642	SORL1	284	201	619	687	579	-1.15889	8.32209e-13	4.72104e-11	Down-regulated
ENSG00000105835	NAMPT	18825	14130	12582	11866	11115	0.690539	8.93484e-13	5.04854e-11	Up-regulated
ENSG00000124762	CDKN1A	2942	2864	2324	2097	2119	0.634454	9.72454e-13	5.47303e-11	Up-regulated
ENSG00000138031	ADCY3	626	601	1295	1318	1149	-0.810417	1.02067e-12	5.71143e-11	Down-regulated
ENSG00000150990	DHX37	1394	1596	3140	2843	2824	-0.748564	1.02283e-12	5.71143e-11	Down-regulated
ENSG00000166920	C15orf48	1246	1231	804	891	729	0.837436	1.06682e-12	5.93375e-11	Up-regulated
ENSG00000196498	NCOR2	2046	2056	3793	3641	3574	-0.617822	1.10951e-12	6.14722e-11	Down-regulated
ENSG00000181222	POLR2A	2132	2170	4070	4118	3631	-0.650726	1.12243e-12	6.19264e-11	Down-regulated
ENSG00000278189	RNA5-8S5	67	108	6	11	11	3.45596	1.12641e-12	6.19264e-11	Up-regulated
ENSG00000187951	ARHGAP11B	276	224	651	561	639	-1.08644	1.18213e-12	6.47398e-11	Down-regulated
ENSG00000104408	EIF3E	6329	5598	10250	11629	10471	-0.637446	1.28471e-12	6.98204e-11	Down-regulated
ENSG00000108846	ABCC3	2642	2653	2009	2009	1912	0.642783	1.2817e-12	6.98204e-11	Up-regulated
ENSG00000196712	NF1	1136	795	2043	2091	1967	-0.861518	1.37254e-12	7.43104e-11	Down-regulated
ENSG00000184678	HIST2H2BE	677	703	423	433	393	0.950939	1.48157e-12	7.99095e-11	Up-regulated
ENSG00000095319	NUP188	2776	2968	5563	5712	4852	-0.680566	1.642e-12	8.82279e-11	Down-regulated
ENSG00000198793	MTOR	1126	1066	2120	2156	1921	-0.693881	1.65036e-12	8.83441e-11	Down-regulated
ENSG00000215301	DDX3X	3491	2549	6046	6060	5479	-0.742193	1.70449e-12	9.08999e-11	Down-regulated
ENSG00000100462	PRMT5	641	598	1308	1204	1444	-0.872291	1.81523e-12	9.62133e-11	Down-regulated
ENSG00000131669	NINJ1	1925	2073	1524	1361	1327	0.733853	1.81764e-12	9.62133e-11	Up-regulated
ENSG00000142937	RPS8	10690	11721	9139	8161	7704	0.652345	1.85451e-12	9.78014e-11	Up-regulated
ENSG00000184009	ACTG1	49551	54220	97713	92575	86321	-0.604897	1.88069e-12	9.88159e-11	Down-regulated
ENSG00000225630	MTND2P28	2243	2116	1709	1611	1435	0.681013	1.9442e-12	1.01777e-10	Up-regulated
ENSG00000112379	ARFGEF3	165	117	414	395	394	-1.2927	2.02223e-12	1.05474e-10	Down-regulated
ENSG00000197081	IGF2R	2007	1629	3446	3488	3184	-0.674658	2.0461e-12	1.0633e-10	Down-regulated
ENSG00000166439	RNF169	204	124	482	450	510	-1.3406	2.11654e-12	1.0959e-10	Down-regulated
ENSG00000115760	BIRC6	815	593	1481	1519	1450	-0.86113	2.22731e-12	1.14908e-10	Down-regulated
ENSG00000130402	ACTN4	12380	13204	23197	21706	22372	-0.587212	2.32283e-12	1.19403e-10	Down-regulated
ENSG00000138413	IDH1	3927	3498	3023	2861	2663	0.601542	2.35438e-12	1.2059e-10	Up-regulated
ENSG00000105576	TNPO2	972	963	1813	1881	1859	-0.716205	2.56363e-12	1.30837e-10	Down-regulated
ENSG00000185697	MYBL1	1073	730	1946	1927	1896	-0.880455	2.66741e-12	1.35647e-10	Down-regulated
ENSG00000182473	EXOC7	819	782	1614	1619	1436	-0.738291	2.75784e-12	1.39747e-10	Down-regulated
ENSG00000164400	CSF2	363	363	179	153	190	1.28087	2.93008e-12	1.47948e-10	Up-regulated
ENSG00000107581	EIF3A	5217	4308	8449	8477	8124	-0.593498	3.07528e-12	1.54731e-10	Down-regulated
ENSG00000263934	SNORD3A	74	78	9	9	8	3.35511	3.21614e-12	1.61249e-10	Up-regulated
ENSG00000140961	OSGIN1	1470	1637	1065	1047	1061	0.777585	3.36598e-12	1.68169e-10	Up-regulated
ENSG00000037474	NSUN2	3002	2779	5051	5028	4835	-0.563009	3.76283e-12	1.86686e-10	Down-regulated
ENSG00000196756	SNHG17	1009	1099	700	702	674	0.829815	3.7529e-12	1.86686e-10	Up-regulated
ENSG00000158406	HIST1H4H	385	367	200	161	195	1.24062	3.78567e-12	1.87167e-10	Up-regulated
ENSG00000138119	MYOF	9040	7204	14963	15023	13524	-0.619961	3.96563e-12	1.95386e-10	Down-regulated
ENSG00000143375	CGN	402	335	813	881	764	-0.935245	4.02773e-12	1.97762e-10	Down-regulated
ENSG00000013523	ANGEL1	510	451	1056	1052	914	-0.848178	4.26059e-12	2.08476e-10	Down-regulated
ENSG00000100580	TMED8	548	429	1012	1080	1045	-0.882939	4.70053e-12	2.29215e-10	Down-regulated
ENSG00000070669	ASNS	8616	8736	7037	7068	6458	0.562034	4.84335e-12	2.35374e-10	Up-regulated
ENSG00000108679	LGALS3BP	686	779	473	429	421	0.956754	4.91087e-12	2.37843e-10	Up-regulated
ENSG00000125107	CNOT1	2937	2106	4995	5270	4646	-0.76532	4.96878e-12	2.39832e-10	Down-regulated
ENSG00000161847	RAVER1	487	542	1158	1086	1014	-0.853632	5.39166e-12	2.59364e-10	Down-regulated
ENSG00000117724	CENPF	1581	930	2868	3019	2776	-0.992734	5.47171e-12	2.62329e-10	Down-regulated
ENSG00000168411	RFWD3	1525	1374	2718	2801	2456	-0.655512	5.55421e-12	2.65391e-10	Down-regulated
ENSG00000111247	RAD51AP1	302	275	685	747	599	-1.01055	6.2529e-12	2.97776e-10	Down-regulated
ENSG00000118705	RPN2	5577	5277	4514	4355	3918	0.569695	6.30063e-12	2.99049e-10	Up-regulated
ENSG00000160299	PCNT	945	794	1723	1630	1628	-0.715584	6.66565e-12	3.15323e-10	Down-regulated
ENSG00000026025	VIM	10972	12026	8757	8888	8708	0.611274	6.97421e-12	3.28827e-10	Up-regulated
ENSG00000131747	TOP2A	5868	3985	9860	9813	9539	-0.771137	8.46465e-12	3.97782e-10	Down-regulated
ENSG00000196998	WDR45	980	994	704	664	578	0.828784	8.75664e-12	4.10151e-10	Up-regulated
ENSG00000185963	BICD2	967	832	1818	1651	1642	-0.702689	1.01407e-11	4.72808e-10	Down-regulated
ENSG00000166295	ANAPC16	1375	1197	911	929	867	0.729222	1.01608e-11	4.72808e-10	Up-regulated
ENSG00000122884	P4HA1	1186	939	718	720	651	0.82622	1.02267e-11	4.74328e-10	Up-regulated
ENSG00000122566	HNRNPA2B1	12457	10984	19808	19271	19162	-0.510042	1.04453e-11	4.8289e-10	Down-regulated
ENSG00000142089	IFITM3	905	1146	643	623	607	0.942439	1.08967e-11	5.02129e-10	Up-regulated
ENSG00000153107	ANAPC1	698	616	1451	1364	1169	-0.794595	1.14533e-11	5.26023e-10	Down-regulated
ENSG00000171241	SHCBP1	835	615	1506	1524	1423	-0.818957	1.14891e-11	5.26023e-10	Down-regulated
ENSG00000105289	TJP3	352	376	202	183	167	1.20824	1.18644e-11	5.41467e-10	Up-regulated
ENSG00000187720	THSD4	736	556	1437	1301	1251	-0.824808	1.24363e-11	5.65751e-10	Down-regulated
ENSG00000204843	DCTN1	2635	2705	4862	4862	4403	-0.596202	1.27323e-11	5.75539e-10	Down-regulated
ENSG00000165389	SPTSSA	4128	3389	2791	2736	2870	0.640797	1.27309e-11	5.75539e-10	Up-regulated
ENSG00000157657	ZNF618	259	259	652	623	542	-1.00305	1.30789e-11	5.88967e-10	Down-regulated
ENSG00000189060	H1F0	8161	7773	6483	6290	6473	0.531913	1.3112e-11	5.88967e-10	Up-regulated
ENSG00000242265	PEG10	1023	864	1836	1833	1676	-0.699051	1.3317e-11	5.96293e-10	Down-regulated
ENSG00000152818	UTRN	557	326	1146	1056	1031	-1.07648	1.50405e-11	6.71354e-10	Down-regulated
ENSG00000092853	CLSPN	203	144	455	488	432	-1.1866	1.58013e-11	7.03109e-10	Down-regulated
ENSG00000011426	ANLN	2434	1718	4056	4235	3938	-0.760593	1.64421e-11	7.29342e-10	Down-regulated
ENSG00000103994	ZNF106	1041	719	1867	1936	1720	-0.851388	1.66168e-11	7.34802e-10	Down-regulated
ENSG00000123908	AGO2	744	640	1370	1446	1269	-0.7583	1.71797e-11	7.57344e-10	Down-regulated
ENSG00000174080	CTSF	959	1028	707	648	632	0.8084	1.74311e-11	7.66054e-10	Up-regulated
ENSG00000013588	GPRC5A	3864	3594	6877	6927	5868	-0.593361	1.81668e-11	7.93488e-10	Down-regulated
ENSG00000177084	POLE	1140	1089	2165	2073	1897	-0.654508	1.81377e-11	7.93488e-10	Down-regulated
ENSG00000108424	KPNB1	5675	4603	9165	9489	8526	-0.601491	1.9306e-11	8.39203e-10	Down-regulated
ENSG00000124225	PMEPA1	1188	1157	862	829	794	0.722246	1.93313e-11	8.39203e-10	Up-regulated
ENSG00000143631	FLG	43	33	185	182	143	-1.94195	1.94352e-11	8.41149e-10	Down-regulated
ENSG00000095752	IL11	497	418	1000	905	935	-0.831089	1.95131e-11	8.41962e-10	Down-regulated
ENSG00000133816	MICAL2	1899	1588	3178	3239	2985	-0.628692	1.96898e-11	8.47017e-10	Down-regulated
ENSG00000168610	STAT3	3926	3609	6614	6659	5982	-0.548691	1.97732e-11	8.48044e-10	Down-regulated
ENSG00000105854	PON2	2576	2067	1764	1720	1566	0.680827	2.01085e-11	8.59834e-10	Up-regulated
ENSG00000234616	JRK	389	340	850	817	708	-0.898884	2.04593e-11	8.72214e-10	Down-regulated
ENSG00000072121	ZFYVE26	384	337	777	857	731	-0.910348	2.06926e-11	8.79528e-10	Down-regulated
ENSG00000206503	HLA-A	1957	2387	1556	1492	1382	0.783379	2.50498e-11	1.06156e-09	Up-regulated
ENSG00000163535	SGO2	479	358	955	856	914	-0.902592	2.86545e-11	1.20713e-09	Down-regulated
ENSG00000125148	MT2A	16216	21522	13842	12873	11427	0.79981	2.86371e-11	1.20713e-09	Up-regulated
ENSG00000136238	RAC1	6417	6157	5329	5050	4985	0.516373	3.04016e-11	1.27696e-09	Up-regulated
ENSG00000115020	PIKFYVE	320	224	662	667	607	-1.03163	3.14196e-11	1.31583e-09	Down-regulated
ENSG00000185722	ANKFY1	723	663	1397	1354	1238	-0.71995	3.15232e-11	1.3163e-09	Down-regulated
ENSG00000138759	FRAS1	251	225	588	532	533	-0.99145	3.2257e-11	1.34301e-09	Down-regulated
ENSG00000125868	DSTN	4604	4258	3630	3638	3347	0.544336	3.33473e-11	1.38435e-09	Up-regulated
ENSG00000125686	MED1	995	716	1799	1749	1625	-0.796347	3.50884e-11	1.4524e-09	Down-regulated
ENSG00000082805	ERC1	481	399	919	975	865	-0.846186	3.56376e-11	1.47085e-09	Down-regulated
ENSG00000132382	MYBBP1A	2111	2322	4105	4000	3886	-0.627286	3.59689e-11	1.48023e-09	Down-regulated
ENSG00000110400	NECTIN1	1101	1077	2076	1979	1878	-0.639528	3.9892e-11	1.63695e-09	Down-regulated
ENSG00000135047	CTSL	10638	10259	8940	8745	8037	0.506417	4.31911e-11	1.76647e-09	Up-regulated
ENSG00000157514	TSC22D3	431	422	227	259	211	1.09704	4.32965e-11	1.76647e-09	Up-regulated
ENSG00000173166	RAPH1	71	40	254	220	184	-1.76676	4.59605e-11	1.86448e-09	Down-regulated
ENSG00000092010	PSME1	1765	1999	1362	1380	1253	0.723395	4.59139e-11	1.86448e-09	Up-regulated
ENSG00000205542	TMSB4X	7024	7345	6067	5636	5202	0.574293	4.66744e-11	1.88806e-09	Up-regulated
ENSG00000137802	MAPKBP1	151	109	336	431	366	-1.32528	4.80786e-11	1.93935e-09	Down-regulated
ENSG00000162496	DHRS3	717	963	516	499	435	1.02658	5.2073e-11	2.09454e-09	Up-regulated
ENSG00000136485	DCAF7	2236	1945	3893	3904	3366	-0.612557	5.49165e-11	2.20269e-09	Down-regulated
ENSG00000169925	BRD3	490	435	950	960	892	-0.795158	5.58891e-11	2.23541e-09	Down-regulated
ENSG00000115738	ID2	339	291	162	151	160	1.21608	6.07829e-11	2.42433e-09	Up-regulated
ENSG00000123384	LRP1	1631	1423	2869	2706	2529	-0.603729	7.81532e-11	3.10845e-09	Down-regulated
ENSG00000164742	ADCY1	406	348	816	834	734	-0.857096	8.0076e-11	3.17605e-09	Down-regulated
ENSG00000169213	RAB3B	1538	1273	2507	2652	2515	-0.647725	8.15911e-11	3.22715e-09	Down-regulated
ENSG00000112984	KIF20A	1690	1618	2988	2879	2742	-0.574274	8.20823e-11	3.23759e-09	Down-regulated
ENSG00000166851	PLK1	1787	1904	3461	3257	3139	-0.608959	8.38324e-11	3.29748e-09	Down-regulated
ENSG00000070814	TCOF1	2173	2013	3793	3526	3424	-0.554563	8.43332e-11	3.30805e-09	Down-regulated
ENSG00000074416	MGLL	3075	2959	5268	5059	4835	-0.523509	9.77972e-11	3.82564e-09	Down-regulated
ENSG00000137812	KNL1	417	299	853	812	725	-0.937918	1.00255e-10	3.91103e-09	Down-regulated
ENSG00000183723	CMTM4	956	777	1685	1771	1529	-0.722097	1.06098e-10	4.12769e-09	Down-regulated
ENSG00000111602	TIMELESS	1290	1199	2212	2289	2149	-0.613656	1.0676e-10	4.14212e-09	Down-regulated
ENSG00000147065	MSN	8437	7890	13606	13660	12649	-0.484787	1.17705e-10	4.55436e-09	Down-regulated
ENSG00000064393	HIPK2	1212	769	2209	2210	1927	-0.882364	1.19563e-10	4.61372e-09	Down-regulated
ENSG00000175216	CKAP5	2324	1920	3958	3877	3448	-0.607611	1.36894e-10	5.26821e-09	Down-regulated
ENSG00000110713	NUP98	1829	1614	3127	3128	2794	-0.589936	1.40732e-10	5.4013e-09	Down-regulated
ENSG00000153391	INO80C	758	830	569	498	467	0.859851	1.46256e-10	5.59824e-09	Up-regulated
ENSG00000181019	NQO1	27360	29199	23723	23286	20982	0.543251	1.53011e-10	5.84107e-09	Up-regulated
ENSG00000197958	RPL12	19092	21513	17003	15521	14600	0.595897	1.54082e-10	5.86624e-09	Up-regulated
ENSG00000187800	PEAR1	80	74	287	234	220	-1.45916	1.6017e-10	6.08176e-09	Down-regulated
ENSG00000204386	NEU1	1580	1839	1310	1157	1030	0.779708	1.72283e-10	6.52428e-09	Up-regulated
ENSG00000119812	FAM98A	906	804	1576	1572	1562	-0.658724	1.84745e-10	6.97766e-09	Down-regulated
ENSG00000067369	TP53BP1	684	547	1217	1228	1155	-0.746632	2.05336e-10	7.73488e-09	Down-regulated
ENSG00000163191	S100A11	12627	14841	11227	10151	9644	0.63617	2.1089e-10	7.92311e-09	Up-regulated
ENSG00000111229	ARPC3	2653	2723	2216	2085	1976	0.584086	2.37397e-10	8.89552e-09	Up-regulated
ENSG00000087087	SRRT	2331	2421	4252	4113	3894	-0.559757	2.42083e-10	9.04728e-09	Down-regulated
ENSG00000087074	PPP1R15A	2166	2396	1773	1682	1656	0.644768	2.45147e-10	9.13782e-09	Up-regulated
ENSG00000197747	S100A10	10367	11680	8832	8671	8343	0.579809	2.47345e-10	9.19566e-09	Up-regulated
ENSG00000160877	NACC1	1666	1734	3054	3043	2845	-0.587879	2.65199e-10	9.83377e-09	Down-regulated
ENSG00000146374	RSPO3	214	256	74	84	114	1.59357	3.01331e-10	1.11445e-08	Up-regulated
ENSG00000237649	KIFC1	1560	1566	2868	2761	2557	-0.581825	3.09713e-10	1.14041e-08	Down-regulated
ENSG00000159228	CBR1	2563	2663	2117	2060	1868	0.597958	3.09952e-10	1.14041e-08	Up-regulated
ENSG00000196352	CD55	1184	955	758	722	746	0.743536	3.29058e-10	1.20759e-08	Up-regulated
ENSG00000141564	RPTOR	732	717	1482	1410	1235	-0.702755	3.47664e-10	1.27259e-08	Down-regulated
ENSG00000006432	MAP3K9	360	300	726	780	640	-0.89783	3.50063e-10	1.27809e-08	Down-regulated
ENSG00000083168	KAT6A	309	192	606	639	586	-1.07308	3.84869e-10	1.40157e-08	Down-regulated
ENSG00000105887	MTPN	2770	2323	4455	4335	4196	-0.548052	3.90565e-10	1.41869e-08	Down-regulated
ENSG00000135404	CD63	10375	11525	8974	8412	8553	0.564573	3.96242e-10	1.43564e-08	Up-regulated
ENSG00000182551	ADI1	2333	2550	1946	1868	1683	0.638573	4.04995e-10	1.46364e-08	Up-regulated
ENSG00000089127	OAS1	63	69	2	12	2	3.85119	4.4013e-10	1.58658e-08	Up-regulated
ENSG00000132613	MTSS1L	262	227	596	511	540	-0.947853	4.441e-10	1.59685e-08	Down-regulated
ENSG00000131473	ACLY	7870	7341	12860	12789	11519	-0.483587	4.5008e-10	1.61428e-08	Down-regulated
ENSG00000077235	GTF3C1	1641	1582	2865	2931	2608	-0.576891	4.52778e-10	1.61988e-08	Down-regulated
ENSG00000090905	TNRC6A	325	224	617	630	653	-0.993589	4.56859e-10	1.63038e-08	Down-regulated
ENSG00000188157	AGRN	6571	6008	10863	10016	9736	-0.478211	4.62226e-10	1.64541e-08	Down-regulated
ENSG00000066279	ASPM	889	542	1543	1623	1506	-0.91201	4.96248e-10	1.76211e-08	Down-regulated
ENSG00000167721	TSR1	1423	1202	2327	2356	2261	-0.601315	5.47485e-10	1.93921e-08	Down-regulated
ENSG00000243646	IL10RB	487	432	284	291	245	0.968987	5.78342e-10	2.04343e-08	Up-regulated
ENSG00000164880	INTS1	3520	3737	6615	6329	5744	-0.555833	6.16695e-10	2.17354e-08	Down-regulated
ENSG00000129250	KIF1C	3962	4208	7251	6751	6725	-0.535128	6.20157e-10	2.18035e-08	Down-regulated
ENSG00000187079	TEAD1	1516	918	2579	2511	2619	-0.869242	6.34478e-10	2.2252e-08	Down-regulated
ENSG00000169641	LUZP1	1032	890	1872	1854	1586	-0.66223	6.62638e-10	2.31825e-08	Down-regulated
ENSG00000173064	HECTD4	348	242	650	733	637	-0.977092	6.74218e-10	2.35299e-08	Down-regulated
ENSG00000131467	PSME3	3698	3713	6314	6092	5931	-0.500599	6.83817e-10	2.38065e-08	Down-regulated
ENSG00000141522	ARHGDIA	2495	2805	4902	4485	5015	-0.634341	7.37454e-10	2.56112e-08	Down-regulated
ENSG00000118193	KIF14	408	226	789	787	754	-1.08361	7.48445e-10	2.59297e-08	Down-regulated
ENSG00000143612	C1orf43	7688	7319	6605	6322	5968	0.473401	7.56955e-10	2.61609e-08	Up-regulated
ENSG00000167291	TBC1D16	296	310	664	694	598	-0.883272	7.63975e-10	2.63396e-08	Down-regulated
ENSG00000013297	CLDN11	319	285	769	598	627	-0.916915	7.79679e-10	2.68161e-08	Down-regulated
ENSG00000151693	ASAP2	333	256	639	650	623	-0.898013	8.41699e-10	2.88794e-08	Down-regulated
ENSG00000124116	WFDC3	112	119	40	21	31	2.13823	9.39088e-10	3.21434e-08	Up-regulated
ENSG00000100814	CCNB1IP1	1114	1146	845	843	772	0.684799	9.49441e-10	3.24199e-08	Up-regulated
ENSG00000153130	SCOC	1002	841	1613	1850	1749	-0.699363	9.86542e-10	3.36061e-08	Down-regulated
ENSG00000274012	RN7SL2	2052	3020	490	209	395	3.03241	1.00353e-09	3.41031e-08	Up-regulated
ENSG00000189143	CLDN4	512	583	333	349	327	0.926335	1.01216e-09	3.43146e-08	Up-regulated
ENSG00000064666	CNN2	3105	3417	6000	5520	5402	-0.566299	1.06588e-09	3.59647e-08	Down-regulated
ENSG00000089280	FUS	2115	2671	4605	4415	5166	-0.758392	1.06544e-09	3.59647e-08	Down-regulated
ENSG00000143641	GALNT2	3035	2916	5013	4880	4745	-0.49323	1.07008e-09	3.6021e-08	Down-regulated
ENSG00000169679	BUB1	1478	1164	2432	2455	2248	-0.632027	1.0958e-09	3.66271e-08	Down-regulated
ENSG00000198901	PRC1	1901	1552	3077	3097	2857	-0.585106	1.09376e-09	3.66271e-08	Down-regulated
ENSG00000146278	PNRC1	1224	1121	885	802	876	0.675524	1.09373e-09	3.66271e-08	Up-regulated
ENSG00000167553	TUBA1C	4520	4736	8447	7393	7674	-0.536977	1.1589e-09	3.86452e-08	Down-regulated
ENSG00000156976	EIF4A2	4035	3498	3282	2923	2783	0.549793	1.16414e-09	3.87293e-08	Up-regulated
ENSG00000117862	TXNDC12	2234	2176	1792	1754	1704	0.553986	1.18111e-09	3.92024e-08	Up-regulated
ENSG00000198265	HELZ	349	226	605	781	713	-1.07374	1.19602e-09	3.9605e-08	Down-regulated
ENSG00000100888	CHD8	1645	1265	2594	2824	2576	-0.658313	1.27456e-09	4.21078e-08	Down-regulated
ENSG00000183853	KIRREL	3199	2881	5116	5193	4752	-0.504646	1.34854e-09	4.44487e-08	Down-regulated
ENSG00000105612	DNASE2	609	624	448	373	371	0.857187	1.46359e-09	4.81295e-08	Up-regulated
ENSG00000115053	NCL	9600	8661	14737	14772	14109	-0.452536	1.47681e-09	4.83409e-08	Down-regulated
ENSG00000143228	NUF2	691	461	1141	1261	1247	-0.86777	1.47658e-09	4.83409e-08	Down-regulated
ENSG00000142856	ITGB3BP	345	271	657	671	630	-0.867065	1.50203e-09	4.90536e-08	Down-regulated
ENSG00000160213	CSTB	4860	5396	4272	4059	3639	0.587267	1.52963e-09	4.98407e-08	Up-regulated
ENSG00000170144	HNRNPA3	3713	3376	5797	5805	5794	-0.49186	1.55985e-09	5.07092e-08	Down-regulated
ENSG00000138092	CENPO	404	400	787	823	800	-0.779	1.57591e-09	5.11149e-08	Down-regulated
ENSG00000123219	CENPK	679	543	1162	1191	1137	-0.712868	1.85755e-09	6.0113e-08	Down-regulated
ENSG00000108349	CASC3	1854	1754	3023	3130	2990	-0.537209	1.865e-09	6.0217e-08	Down-regulated
ENSG00000065328	MCM10	460	362	817	852	823	-0.799534	1.94977e-09	6.28118e-08	Down-regulated
ENSG00000198887	SMC5	717	462	1232	1286	1193	-0.857693	1.98497e-09	6.38015e-08	Down-regulated
ENSG00000148834	GSTO1	2896	3164	2419	2367	2325	0.577309	2.00807e-09	6.43986e-08	Up-regulated
ENSG00000184216	IRAK1	7839	8790	14659	13971	13742	-0.540233	2.11503e-09	6.76764e-08	Down-regulated
ENSG00000073111	MCM2	3578	3971	6912	6445	6127	-0.558287	2.14627e-09	6.84047e-08	Down-regulated
ENSG00000123892	RAB38	803	794	610	523	442	0.829318	2.14741e-09	6.84047e-08	Up-regulated
ENSG00000111206	FOXM1	1248	1178	2110	2150	2024	-0.568463	2.27307e-09	7.2246e-08	Down-regulated
ENSG00000167004	PDIA3	5847	5462	4580	4901	4470	0.501211	2.30588e-09	7.31258e-08	Up-regulated
ENSG00000139428	MMAB	902	1003	693	638	663	0.742489	2.38081e-09	7.5334e-08	Up-regulated
ENSG00000102908	NFAT5	340	185	683	718	587	-1.1257	2.42537e-09	7.6574e-08	Down-regulated
ENSG00000162063	CCNF	435	469	883	914	882	-0.760667	2.57722e-09	8.1188e-08	Down-regulated
ENSG00000145555	MYO10	1126	869	1878	1832	1751	-0.651915	2.59414e-09	8.15408e-08	Down-regulated
ENSG00000105369	CD79A	54	49	3	5	6	3.67929	2.74686e-09	8.61508e-08	Up-regulated
ENSG00000169045	HNRNPH1	3525	2753	5600	5597	5059	-0.571445	2.82733e-09	8.84799e-08	Down-regulated
ENSG00000064205	WISP2	334	433	195	229	180	1.15638	2.95789e-09	9.23628e-08	Up-regulated
ENSG00000176171	BNIP3	3480	3395	2964	2848	2659	0.505209	3.0757e-09	9.58311e-08	Up-regulated
ENSG00000224470	ATXN1L	592	496	1008	1154	1023	-0.748187	3.15987e-09	9.82388e-08	Down-regulated
ENSG00000101191	DIDO1	846	679	1436	1426	1345	-0.662263	3.20092e-09	9.90824e-08	Down-regulated
ENSG00000124177	CHD6	361	290	749	697	609	-0.854566	3.19927e-09	9.90824e-08	Down-regulated
ENSG00000144791	LIMD1	276	263	590	577	538	-0.85595	3.23196e-09	9.98263e-08	Down-regulated
ENSG00000075340	ADD2	1277	1228	2174	2319	2061	-0.582441	3.41786e-09	1.04891e-07	Down-regulated
ENSG00000002586	CD99	5388	6142	4601	4506	4485	0.571581	3.4074e-09	1.04891e-07	Up-regulated
ENSG00000006534	ALDH3B1	2562	2631	2129	2121	1974	0.545763	3.41805e-09	1.04891e-07	Up-regulated
ENSG00000274211	SOCS7	397	317	698	795	737	-0.842896	3.44723e-09	1.05559e-07	Down-regulated
ENSG00000142453	CARM1	1601	1470	2706	2492	2665	-0.552554	3.46306e-09	1.05705e-07	Down-regulated
ENSG00000170786	SDR16C5	324	222	138	139	117	1.27009	3.46684e-09	1.05705e-07	Up-regulated
ENSG00000180596	HIST1H2BC	283	214	132	97	119	1.31534	3.5332e-09	1.07498e-07	Up-regulated
ENSG00000152332	UHMK1	2501	1773	3871	4078	3844	-0.666675	3.55788e-09	1.08019e-07	Down-regulated
ENSG00000090339	ICAM1	5551	5316	4825	4546	4105	0.496308	3.6082e-09	1.09313e-07	Up-regulated
ENSG00000031691	CENPQ	298	222	530	629	612	-0.970261	3.66326e-09	1.10745e-07	Down-regulated
ENSG00000166897	ELFN2	307	320	693	618	638	-0.829085	3.70832e-09	1.1187e-07	Down-regulated
ENSG00000129351	ILF3	6773	6763	11158	10719	10564	-0.454786	3.84066e-09	1.15618e-07	Down-regulated
ENSG00000160691	SHC1	10145	10215	16627	16000	16176	-0.455177	4.0444e-09	1.21494e-07	Down-regulated
ENSG00000012232	EXTL3	937	1036	1900	1825	1667	-0.64121	4.1161e-09	1.23388e-07	Down-regulated
ENSG00000143512	HHIPL2	152	144	67	52	43	1.67857	4.15862e-09	1.244e-07	Up-regulated
ENSG00000109861	CTSC	2392	2282	2011	1866	1745	0.539906	4.21502e-09	1.25823e-07	Up-regulated
ENSG00000168958	MFF	7625	7336	6750	6243	6072	0.456418	4.22451e-09	1.25843e-07	Up-regulated
ENSG00000134690	CDCA8	906	938	1798	1564	1631	-0.629556	4.25306e-09	1.26429e-07	Down-regulated
ENSG00000138182	KIF20B	541	332	936	1007	929	-0.922635	4.51452e-09	1.33921e-07	Down-regulated
ENSG00000082516	GEMIN5	634	581	1128	1222	1065	-0.686754	4.56596e-09	1.35166e-07	Down-regulated
ENSG00000071539	TRIP13	2180	1987	3453	3631	3348	-0.520247	4.57653e-09	1.35197e-07	Down-regulated
ENSG00000108256	NUFIP2	1338	999	2153	2282	2028	-0.667789	4.66449e-09	1.37511e-07	Down-regulated
ENSG00000138758	SEPT11	1321	920	2122	2196	2063	-0.711823	4.7186e-09	1.38819e-07	Down-regulated
ENSG00000272333	KMT2B	616	572	1113	1077	1097	-0.664195	4.73933e-09	1.39141e-07	Down-regulated
ENSG00000173517	PEAK1	259	237	515	539	548	-0.88868	4.94246e-09	1.44806e-07	Down-regulated
ENSG00000113356	POLR3G	404	319	783	702	717	-0.804656	5.01459e-09	1.46617e-07	Down-regulated
ENSG00000168003	SLC3A2	11770	12733	10873	9723	9230	0.526268	5.04006e-09	1.4706e-07	Up-regulated
ENSG00000006118	TMEM132A	4640	5073	4194	3741	3687	0.550651	5.16772e-09	1.50477e-07	Up-regulated
ENSG00000130748	TMEM160	352	265	693	617	895	-1.04152	5.18208e-09	1.50587e-07	Down-regulated
ENSG00000143222	UFC1	1263	1287	1042	938	881	0.642053	5.23635e-09	1.51854e-07	Up-regulated
ENSG00000204394	VARS	7431	8427	14056	13422	12885	-0.538059	5.25021e-09	1.51947e-07	Down-regulated
ENSG00000147130	ZMYM3	673	585	1205	1212	1076	-0.669387	5.29606e-09	1.52551e-07	Down-regulated
ENSG00000173442	EHBP1L1	2167	2343	3940	3745	4070	-0.575331	5.2999e-09	1.52551e-07	Down-regulated
ENSG00000156587	UBE2L6	1036	1065	827	770	712	0.671738	5.30322e-09	1.52551e-07	Up-regulated
ENSG00000189079	ARID2	318	234	593	589	609	-0.898768	5.35182e-09	1.53638e-07	Down-regulated
ENSG00000173221	GLRX	582	584	400	389	383	0.798614	5.76806e-09	1.65254e-07	Up-regulated
ENSG00000116539	ASH1L	587	365	1031	1036	981	-0.882576	6.04623e-09	1.72876e-07	Down-regulated
ENSG00000232573	RPL3P4	599	805	439	430	430	0.924343	6.18079e-09	1.76369e-07	Up-regulated
ENSG00000281490	CICP14	22	14	99	102	95	-2.23938	6.53807e-09	1.86191e-07	Down-regulated
ENSG00000134333	LDHA	22070	22028	19519	19380	17939	0.440498	6.57858e-09	1.86971e-07	Up-regulated
ENSG00000096696	DSP	1275	1006	2016	2244	1967	-0.648428	6.7761e-09	1.92201e-07	Down-regulated
ENSG00000171320	ESCO2	268	182	508	524	509	-0.977739	6.96459e-09	1.97155e-07	Down-regulated
ENSG00000166197	NOLC1	4542	3994	6865	7012	6777	-0.472181	7.0882e-09	1.99859e-07	Down-regulated
ENSG00000124731	TREM1	39	56	5	4	2	3.92823	7.07614e-09	1.99859e-07	Up-regulated
ENSG00000173218	VANGL1	675	599	1179	1223	1103	-0.656323	7.14892e-09	2.01173e-07	Down-regulated
ENSG00000168298	HIST1H1E	84	83	26	15	15	2.38709	7.19482e-09	2.02065e-07	Up-regulated
ENSG00000177731	FLII	9257	9854	16567	16083	14548	-0.49548	7.35244e-09	2.06084e-07	Down-regulated
ENSG00000178082	TWF1P1	73	38	184	197	201	-1.59642	7.38133e-09	2.06084e-07	Down-regulated
ENSG00000163565	IFI16	200	211	95	91	101	1.32407	7.37072e-09	2.06084e-07	Up-regulated
ENSG00000024526	DEPDC1	833	612	1420	1356	1319	-0.702775	7.45441e-09	2.07717e-07	Down-regulated
ENSG00000146918	NCAPG2	1255	1016	2073	2124	1861	-0.613267	7.63904e-09	2.12381e-07	Down-regulated
ENSG00000165949	IFI27	79	64	16	12	14	2.57018	7.65163e-09	2.12381e-07	Up-regulated
ENSG00000189091	SF3B3	5283	5140	8422	8657	7978	-0.459935	7.80584e-09	2.1624e-07	Down-regulated
ENSG00000281181	CH507-513H4.3	14665	24725	1133	881	2371	3.97292	8.35483e-09	2.30999e-07	Up-regulated
ENSG00000156253	RWDD2B	1069	943	743	778	698	0.662172	8.44033e-09	2.32911e-07	Up-regulated
ENSG00000133321	RARRES3	208	254	121	93	110	1.32285	8.67801e-09	2.39006e-07	Up-regulated
ENSG00000221869	CEBPD	1287	1578	968	958	1057	0.750665	8.75602e-09	2.40689e-07	Up-regulated
ENSG00000143322	ABL2	1226	935	1957	2194	1862	-0.676379	8.97687e-09	2.46285e-07	Down-regulated
ENSG00000065526	SPEN	610	438	1040	1119	975	-0.781006	9.16735e-09	2.50065e-07	Down-regulated
ENSG00000067596	DHX8	1122	1045	1903	1980	1758	-0.575432	9.15143e-09	2.50065e-07	Down-regulated
ENSG00000156873	PHKG2	721	785	514	538	509	0.755548	9.1626e-09	2.50065e-07	Up-regulated
ENSG00000241973	PI4KA	1604	1493	2663	2601	2468	-0.515111	9.18899e-09	2.50176e-07	Down-regulated
ENSG00000187741	FANCA	643	614	1163	1158	1100	-0.639364	9.21366e-09	2.50369e-07	Down-regulated
ENSG00000278828	HIST1H3H	239	249	135	101	125	1.24235	9.67315e-09	2.62354e-07	Up-regulated
ENSG00000148606	POLR3A	742	718	1325	1367	1240	-0.623869	9.86849e-09	2.67143e-07	Down-regulated
ENSG00000103067	ESRP2	282	255	546	597	547	-0.850766	9.96749e-09	2.69311e-07	Down-regulated
ENSG00000162924	REL	78	50	201	243	182	-1.49094	1.04458e-08	2.81701e-07	Down-regulated
ENSG00000066933	MYO9A	314	171	610	585	576	-1.07413	1.05973e-08	2.85246e-07	Down-regulated
ENSG00000075702	WDR62	1069	1067	1874	1902	1764	-0.568933	1.06465e-08	2.86029e-07	Down-regulated
ENSG00000147526	TACC1	911	702	1493	1553	1408	-0.664704	1.07784e-08	2.89027e-07	Down-regulated
ENSG00000180357	ZNF609	799	655	1375	1325	1249	-0.638851	1.08018e-08	2.8911e-07	Down-regulated
ENSG00000160888	IER2	734	853	524	473	568	0.827921	1.09068e-08	2.90827e-07	Up-regulated
ENSG00000210082	MT-RNR2	232782	249061	199410	197378	205075	0.485852	1.09056e-08	2.90827e-07	Up-regulated
ENSG00000185262	UBALD2	670	759	482	479	491	0.784832	1.11556e-08	2.96905e-07	Up-regulated
ENSG00000167969	ECI1	1746	2058	1482	1442	1331	0.648991	1.16738e-08	3.10119e-07	Up-regulated
ENSG00000147872	PLIN2	1137	996	848	798	754	0.63396	1.21885e-08	3.23189e-07	Up-regulated
ENSG00000174564	IL20RB	179	207	87	75	94	1.40023	1.23232e-08	3.26153e-07	Up-regulated
ENSG00000163739	CXCL1	1409	1289	1126	1016	883	0.64163	1.2514e-08	3.30064e-07	Up-regulated
ENSG00000178685	PARP10	814	958	660	608	568	0.759749	1.25174e-08	3.30064e-07	Up-regulated
ENSG00000184292	TACSTD2	2937	2978	2333	2289	2466	0.54402	1.27091e-08	3.34501e-07	Up-regulated
ENSG00000166441	RPL27A	14526	15762	13131	12490	12297	0.484312	1.29484e-08	3.4017e-07	Up-regulated
ENSG00000075142	SRI	1117	1179	874	854	853	0.638108	1.2996e-08	3.40791e-07	Up-regulated
ENSG00000124249	KCNK15	281	306	153	175	149	1.10672	1.3112e-08	3.43202e-07	Up-regulated
ENSG00000140326	CDAN1	363	349	826	640	727	-0.816459	1.31477e-08	3.43505e-07	Down-regulated
ENSG00000104738	MCM4	3868	3368	6006	6031	5509	-0.47444	1.33714e-08	3.48711e-07	Down-regulated
ENSG00000170345	FOS	208	183	106	72	83	1.38906	1.36523e-08	3.55383e-07	Up-regulated
ENSG00000177469	PTRF	16193	17546	28407	27661	26211	-0.477509	1.39245e-08	3.61809e-07	Down-regulated
ENSG00000145386	CCNA2	1060	866	1891	1736	1562	-0.626097	1.39928e-08	3.6292e-07	Down-regulated
ENSG00000058799	YIPF1	666	733	466	485	482	0.772375	1.45563e-08	3.7685e-07	Up-regulated
ENSG00000213465	ARL2	449	498	325	259	292	0.921585	1.46275e-08	3.78005e-07	Up-regulated
ENSG00000128512	DOCK4	307	209	556	599	555	-0.930531	1.46933e-08	3.79017e-07	Down-regulated
ENSG00000065534	MYLK	396	349	732	730	714	-0.743158	1.47355e-08	3.79419e-07	Down-regulated
ENSG00000113739	STC2	3924	3608	3319	3196	2978	0.471196	1.5105e-08	3.88231e-07	Up-regulated
ENSG00000105486	LIG1	424	379	790	748	787	-0.730517	1.54661e-08	3.9646e-07	Down-regulated
ENSG00000116688	MFN2	2601	2647	4469	4557	4030	-0.5077	1.54809e-08	3.9646e-07	Down-regulated
ENSG00000113328	CCNG1	1279	1170	2090	2043	2094	-0.542884	1.57042e-08	4.01458e-07	Down-regulated
ENSG00000112659	CUL9	327	373	726	715	681	-0.791516	1.59199e-08	4.06242e-07	Down-regulated
ENSG00000149541	B3GAT3	1335	1494	1170	954	967	0.682988	1.65048e-08	4.20414e-07	Up-regulated
ENSG00000180336	MEIOC	111	68	302	277	215	-1.3479	1.67348e-08	4.25511e-07	Down-regulated
ENSG00000063244	U2AF2	4195	4592	7540	7054	7633	-0.531431	1.71835e-08	4.35504e-07	Down-regulated
ENSG00000151715	TMEM45B	267	248	136	143	135	1.11895	1.71889e-08	4.35504e-07	Up-regulated
ENSG00000153207	AHCTF1	884	616	1460	1538	1344	-0.734651	1.75988e-08	4.45096e-07	Down-regulated
ENSG00000164889	SLC4A2	5680	6327	10426	9887	9629	-0.509095	1.81388e-08	4.5794e-07	Down-regulated
ENSG00000106853	PTGR1	435	458	297	274	281	0.875	1.82325e-08	4.59491e-07	Up-regulated
ENSG00000159403	C1R	188	168	86	81	75	1.36151	1.84447e-08	4.64017e-07	Up-regulated
ENSG00000204388	HSPA1B	373	375	812	747	664	-0.763455	1.85035e-08	4.64677e-07	Down-regulated
ENSG00000104823	ECH1	1662	1945	1439	1301	1316	0.641066	1.85795e-08	4.65763e-07	Up-regulated
ENSG00000148843	PDCD11	1993	1985	3433	3270	3103	-0.49491	1.87047e-08	4.68077e-07	Down-regulated
ENSG00000109805	NCAPG	1216	804	1955	2078	1837	-0.741925	1.89024e-08	4.72195e-07	Down-regulated
ENSG00000099995	SF3A1	1812	1712	2929	2909	2832	-0.494228	1.91083e-08	4.76502e-07	Down-regulated
ENSG00000145604	SKP2	536	474	929	983	916	-0.682418	1.95226e-08	4.85983e-07	Down-regulated
ENSG00000151835	SACS	581	331	1014	1048	948	-0.928138	2.04585e-08	5.08391e-07	Down-regulated
ENSG00000154945	ANKRD40	448	350	816	787	740	-0.752029	2.06499e-08	5.12255e-07	Down-regulated
ENSG00000136205	TNS3	1258	1115	2246	2006	1882	-0.564803	2.1124e-08	5.22902e-07	Down-regulated
ENSG00000139734	DIAPH3	387	271	759	649	667	-0.856607	2.11526e-08	5.22902e-07	Down-regulated
ENSG00000197157	SND1	4731	5153	8805	8439	7546	-0.516911	2.14912e-08	5.30351e-07	Down-regulated
ENSG00000085840	ORC1	328	309	685	664	575	-0.788451	2.25747e-08	5.55942e-07	Down-regulated
ENSG00000198034	RPS4X	10384	11349	9600	8855	8594	0.493609	2.26063e-08	5.55942e-07	Up-regulated
ENSG00000066557	LRRC40	315	231	596	555	580	-0.864668	2.3103e-08	5.67179e-07	Down-regulated
ENSG00000101447	FAM83D	1114	974	1860	1764	1722	-0.552701	2.35062e-08	5.75866e-07	Down-regulated
ENSG00000155846	PPARGC1B	74	63	194	214	199	-1.34532	2.35378e-08	5.75866e-07	Down-regulated
ENSG00000076382	SPAG5	2132	2028	3537	3392	3203	-0.478592	2.40174e-08	5.86592e-07	Down-regulated
ENSG00000169607	CKAP2L	285	198	567	506	516	-0.918107	2.41681e-08	5.89262e-07	Down-regulated
ENSG00000105357	MYH14	597	722	1283	1264	1215	-0.70212	2.43239e-08	5.91287e-07	Down-regulated
ENSG00000154229	PRKCA	862	710	1399	1444	1360	-0.617115	2.43342e-08	5.91287e-07	Down-regulated
ENSG00000054118	THRAP3	1961	1733	3043	3381	2959	-0.541978	2.54034e-08	6.16217e-07	Down-regulated
ENSG00000272391	POM121C	713	628	1226	1207	1147	-0.612996	2.69504e-08	6.5263e-07	Down-regulated
ENSG00000127483	HP1BP3	1369	1154	2207	2078	2150	-0.548651	2.75492e-08	6.64253e-07	Down-regulated
ENSG00000131504	DIAPH1	3641	3650	5765	6306	5899	-0.496355	2.75703e-08	6.64253e-07	Down-regulated
ENSG00000137337	MDC1	770	649	1287	1390	1196	-0.6459	2.75508e-08	6.64253e-07	Down-regulated
ENSG00000133226	SRRM1	753	656	1204	1458	1299	-0.689923	2.79661e-08	6.71961e-07	Down-regulated
ENSG00000176953	NFATC2IP	654	552	1107	1089	1087	-0.64257	2.79846e-08	6.71961e-07	Down-regulated
ENSG00000140105	WARS	4520	4438	3866	3793	3762	0.454978	2.81842e-08	6.75615e-07	Up-regulated
ENSG00000124466	LYPD3	645	693	477	485	426	0.755293	2.82966e-08	6.77169e-07	Up-regulated
ENSG00000141027	NCOR1	543	387	916	955	882	-0.766682	2.84558e-08	6.79835e-07	Down-regulated
ENSG00000184500	PROS1	1081	745	639	623	586	0.781131	2.91073e-08	6.94236e-07	Up-regulated
ENSG00000106066	CPVL	493	473	343	319	295	0.819849	2.92174e-08	6.95697e-07	Up-regulated
ENSG00000131711	MAP1B	2035	1462	3092	3337	3013	-0.634768	2.95537e-08	7.0253e-07	Down-regulated
ENSG00000168878	SFTPB	61	55	9	10	10	2.80278	2.98392e-08	7.08134e-07	Up-regulated
ENSG00000124570	SERPINB6	3186	3484	2654	2723	2665	0.537564	3.00846e-08	7.12771e-07	Up-regulated
ENSG00000004866	ST7	335	370	206	212	211	0.971746	3.26679e-08	7.72689e-07	Up-regulated
ENSG00000087086	FTL	48152	56144	44754	42414	40009	0.524766	3.33371e-08	7.87209e-07	Up-regulated
ENSG00000168502	MTCL1	1353	1148	2153	2077	2116	-0.541197	3.44574e-08	8.12315e-07	Down-regulated
ENSG00000092140	G2E3	1242	881	1916	1997	1951	-0.668163	3.46458e-08	8.14888e-07	Down-regulated
ENSG00000136824	SMC2	1256	760	2051	2062	1921	-0.786429	3.47954e-08	8.14888e-07	Down-regulated
ENSG00000049860	HEXB	2509	2360	2064	1895	2023	0.507423	3.47223e-08	8.14888e-07	Up-regulated
ENSG00000137210	TMEM14B	2583	2606	2226	2145	2066	0.495732	3.47633e-08	8.14888e-07	Up-regulated
ENSG00000142910	TINAGL1	1384	1204	2244	2109	2161	-0.528725	3.4998e-08	8.18287e-07	Down-regulated
ENSG00000260549	MT1L	679	768	561	441	459	0.797046	3.64542e-08	8.50937e-07	Up-regulated
ENSG00000276180	HIST1H4I	460	457	292	287	311	0.847707	3.76437e-08	8.77264e-07	Up-regulated
ENSG00000104884	ERCC2	699	764	1476	1280	1257	-0.646304	3.81235e-08	8.86993e-07	Down-regulated
ENSG00000130429	ARPC1B	2445	2967	2130	1929	2071	0.630731	3.84358e-08	8.92801e-07	Up-regulated
ENSG00000089916	GPATCH2L	689	475	1159	1134	1086	-0.738901	3.86397e-08	8.96077e-07	Down-regulated
ENSG00000120526	NUDCD1	1024	857	1653	1651	1575	-0.572787	3.91262e-08	9.04412e-07	Down-regulated
ENSG00000114125	RNF7	2229	2194	1942	1772	1562	0.553649	3.90985e-08	9.04412e-07	Up-regulated
ENSG00000158195	WASF2	1782	1611	2908	2900	2595	-0.503644	3.9219e-08	9.05089e-07	Down-regulated
ENSG00000140319	SRP14	6011	5902	5492	4976	4716	0.457275	4.03831e-08	9.30445e-07	Up-regulated
ENSG00000223459	TCAF1P1	13	8	83	59	84	-2.62795	4.07709e-08	9.36969e-07	Down-regulated
ENSG00000156508	EEF1A1	128781	131620	119555	114278	104764	0.429157	4.07979e-08	9.36969e-07	Up-regulated
ENSG00000165138	ANKS6	976	1033	1813	1769	1644	-0.571423	4.11723e-08	9.44046e-07	Down-regulated
ENSG00000142541	RPL13A	20729	25017	19166	17763	17751	0.553883	4.18461e-08	9.57953e-07	Up-regulated
ENSG00000023516	AKAP11	310	215	591	546	545	-0.880177	4.20911e-08	9.62015e-07	Down-regulated
ENSG00000126803	HSPA2	222	221	456	479	480	-0.871032	4.23479e-08	9.66334e-07	Down-regulated
ENSG00000111799	COL12A1	392	192	726	738	670	-1.07752	4.37735e-08	9.97265e-07	Down-regulated
ENSG00000188976	NOC2L	2936	3186	5350	5166	4729	-0.507214	4.41412e-08	1.00404e-06	Down-regulated
ENSG00000085872	CHERP	410	340	775	674	764	-0.759011	4.50822e-08	1.02381e-06	Down-regulated
ENSG00000171159	C9orf16	1325	1697	1091	1080	1073	0.709025	4.54009e-08	1.0294e-06	Up-regulated
ENSG00000156298	TSPAN7	139	101	44	45	39	1.70704	4.77748e-08	1.0815e-06	Up-regulated
ENSG00000198700	IPO9	1743	1530	2745	2869	2552	-0.515567	4.86449e-08	1.09945e-06	Down-regulated
ENSG00000173918	C1QTNF1	202	216	109	105	102	1.21111	4.87771e-08	1.10069e-06	Up-regulated
ENSG00000167468	GPX4	9009	11148	8461	7778	7244	0.592604	4.94653e-08	1.11446e-06	Up-regulated
ENSG00000127990	SGCE	1175	967	876	740	765	0.650537	5.08808e-08	1.14454e-06	Up-regulated
ENSG00000161800	RACGAP1	2891	2728	4505	4658	4314	-0.457475	5.21082e-08	1.1703e-06	Down-regulated
ENSG00000132466	ANKRD17	949	676	1472	1591	1491	-0.688801	5.22337e-08	1.17127e-06	Down-regulated
ENSG00000204264	PSMB8	1171	1340	901	974	909	0.659328	5.29076e-08	1.18452e-06	Up-regulated
ENSG00000133872	SARAF	1809	1522	1321	1378	1230	0.564262	5.31452e-08	1.18797e-06	Up-regulated
ENSG00000120437	ACAT2	1892	1686	1505	1464	1394	0.517744	5.42363e-08	1.21046e-06	Up-regulated
ENSG00000132581	SDF2	991	1013	793	763	730	0.616987	5.52009e-08	1.23005e-06	Up-regulated
ENSG00000103502	CDIPT	1155	1424	995	943	837	0.706773	5.56152e-08	1.23735e-06	Up-regulated
ENSG00000108298	RPL19	25401	28518	24071	21926	21180	0.493107	5.86957e-08	1.30385e-06	Up-regulated
ENSG00000205352	PRR13	1092	1141	927	825	786	0.623875	5.88663e-08	1.3056e-06	Up-regulated
ENSG00000146247	PHIP	528	300	914	926	860	-0.910737	5.91038e-08	1.30883e-06	Down-regulated
ENSG00000164096	C4orf3	1005	851	714	664	696	0.642072	5.96667e-08	1.31925e-06	Up-regulated
ENSG00000167508	MVD	3272	3817	3045	2685	2602	0.578351	5.99908e-08	1.32435e-06	Up-regulated
ENSG00000156299	TIAM1	253	188	471	482	470	-0.89017	6.17009e-08	1.36e-06	Down-regulated
ENSG00000169230	PRELID1	2020	2412	4165	3639	4707	-0.68934	6.39768e-08	1.40798e-06	Down-regulated
ENSG00000107290	SETX	967	596	1511	1741	1495	-0.807898	6.64312e-08	1.45974e-06	Down-regulated
ENSG00000272325	NUDT3	148	145	325	349	561	-1.27852	6.74247e-08	1.47929e-06	Down-regulated
ENSG00000197535	MYO5A	630	443	1020	1085	1005	-0.736976	6.77708e-08	1.4846e-06	Down-regulated
ENSG00000153317	ASAP1	1049	853	1652	1703	1597	-0.579051	6.93048e-08	1.51541e-06	Down-regulated
ENSG00000278771	Metazoa_SRP	38	72	11	5	1	3.52651	6.93901e-08	1.51541e-06	Up-regulated
ENSG00000114302	PRKAR2A	649	537	1089	1131	1012	-0.643893	6.97633e-08	1.52122e-06	Down-regulated
ENSG00000131069	ACSS2	2401	2475	1964	2106	1765	0.548399	6.98777e-08	1.52139e-06	Up-regulated
ENSG00000075624	ACTB	61159	67583	109336	105812	97376	-0.469848	7.19029e-08	1.56309e-06	Down-regulated
ENSG00000214425	LRRC37A4P	179	128	378	461	313	-1.1068	7.27018e-08	1.57805e-06	Down-regulated
ENSG00000183486	MX2	87	90	24	17	31	2.10163	7.33138e-08	1.58891e-06	Up-regulated
ENSG00000178295	GEN1	241	202	482	486	432	-0.856651	7.54026e-08	1.6317e-06	Down-regulated
ENSG00000188211	NCR3LG1	60	24	177	150	152	-1.7178	7.70506e-08	1.66483e-06	Down-regulated
ENSG00000106605	BLVRA	1319	1440	1113	1071	1028	0.589081	7.74869e-08	1.67172e-06	Up-regulated
ENSG00000250303	RP11-356J5.12	315	364	219	205	160	1.02944	7.80897e-08	1.68218e-06	Up-regulated
ENSG00000183696	UPP1	14301	16200	13412	12699	11575	0.505497	8.00743e-08	1.72232e-06	Up-regulated
ENSG00000072364	AFF4	913	592	1576	1560	1306	-0.762872	8.04268e-08	1.7273e-06	Down-regulated
ENSG00000141504	SAT2	595	706	486	390	424	0.812215	8.08532e-08	1.73384e-06	Up-regulated
ENSG00000155959	VBP1	1163	1042	1882	1873	1774	-0.52241	8.11837e-08	1.73677e-06	Down-regulated
ENSG00000166741	NNMT	8080	9101	7471	6986	6882	0.496893	8.1234e-08	1.73677e-06	Up-regulated
ENSG00000189057	FAM111B	372	273	718	692	579	-0.82257	8.25479e-08	1.76222e-06	Down-regulated
ENSG00000111642	CHD4	2891	2672	4514	4464	4203	-0.439904	8.32734e-08	1.77504e-06	Down-regulated
ENSG00000163820	FYCO1	583	377	947	1032	934	-0.804926	8.40762e-08	1.78948e-06	Down-regulated
ENSG00000273038	RP11-479G22.8	248	214	111	113	134	1.16834	8.4734e-08	1.80079e-06	Up-regulated
ENSG00000147649	MTDH	1652	1121	2587	2571	2422	-0.653074	8.50661e-08	1.80515e-06	Down-regulated
ENSG00000124104	SNX21	640	658	459	489	426	0.724692	8.55243e-08	1.81217e-06	Up-regulated
ENSG00000146909	NOM1	488	386	899	803	786	-0.706646	8.56901e-08	1.81299e-06	Down-regulated
ENSG00000123240	OPTN	2744	2573	2194	2326	2102	0.487818	8.68757e-08	1.83535e-06	Up-regulated
ENSG00000186635	ARAP1	1126	1271	2222	2090	1954	-0.576545	8.75125e-08	1.84606e-06	Down-regulated
ENSG00000100519	PSMC6	2062	1815	3292	3374	2917	-0.501387	8.96968e-08	1.88934e-06	Down-regulated
ENSG00000100813	ACIN1	2508	2517	4006	4111	4057	-0.471348	9.12173e-08	1.91853e-06	Down-regulated
ENSG00000119801	YPEL5	1922	1575	1498	1346	1303	0.557023	9.23044e-08	1.93853e-06	Up-regulated
ENSG00000075539	FRYL	615	425	950	1081	1062	-0.77633	9.26606e-08	1.94314e-06	Down-regulated
ENSG00000100403	ZC3H7B	2256	2282	3921	4016	3383	-0.511134	9.28847e-08	1.94498e-06	Down-regulated
ENSG00000164934	DCAF13	1536	1458	2563	2482	2300	-0.488976	9.36296e-08	1.9577e-06	Down-regulated
ENSG00000187954	CYHR1	619	689	492	433	445	0.742229	9.56899e-08	1.99784e-06	Up-regulated
ENSG00000183530	PRR14L	332	204	607	638	536	-0.934988	9.66231e-08	2.01437e-06	Down-regulated
ENSG00000196935	SRGAP1	348	266	634	636	576	-0.786637	9.68962e-08	2.01711e-06	Down-regulated
ENSG00000185480	PARPBP	263	163	507	493	447	-0.966112	9.73726e-08	2.02407e-06	Down-regulated
ENSG00000166508	MCM7	5520	6171	10008	9760	9023	-0.490638	9.96254e-08	2.06525e-06	Down-regulated
ENSG00000100889	PCK2	2539	2976	2269	2210	1807	0.623466	9.96435e-08	2.06525e-06	Up-regulated
ENSG00000120694	HSPH1	754	671	1199	1421	1265	-0.644918	1.00129e-07	2.07229e-06	Down-regulated
ENSG00000147536	GINS4	237	210	468	478	446	-0.835193	1.00303e-07	2.07288e-06	Down-regulated
ENSG00000062822	POLD1	1727	1772	3340	2839	2718	-0.537328	1.03686e-07	2.13968e-06	Down-regulated
ENSG00000135454	B4GALNT1	849	776	1415	1382	1371	-0.554988	1.05662e-07	2.17732e-06	Down-regulated
ENSG00000027697	IFNGR1	722	537	445	394	432	0.785961	1.0606e-07	2.18235e-06	Up-regulated
ENSG00000161956	SENP3	468	434	817	840	1014	-0.765386	1.06696e-07	2.19228e-06	Down-regulated
ENSG00000154640	BTG3	1621	1457	1345	1207	1120	0.550995	1.07109e-07	2.19759e-06	Up-regulated
ENSG00000117523	PRRC2C	679	480	1154	1078	1050	-0.702091	1.07944e-07	2.21152e-06	Down-regulated
ENSG00000221829	FANCG	1591	1833	3032	2898	2867	-0.551975	1.10747e-07	2.2657e-06	Down-regulated
ENSG00000214194	LINC00998	971	886	1515	1728	1633	-0.590441	1.16089e-07	2.37157e-06	Down-regulated
ENSG00000137818	RPLP1	29848	36301	28437	26008	25278	0.542798	1.17064e-07	2.38807e-06	Up-regulated
ENSG00000104805	NUCB1	1899	2143	1732	1514	1502	0.578036	1.18276e-07	2.40935e-06	Up-regulated
ENSG00000113068	PFDN1	1206	1233	1001	920	947	0.572935	1.217e-07	2.47555e-06	Up-regulated
ENSG00000166747	AP1G1	1476	1084	2366	2464	2053	-0.626479	1.22552e-07	2.48933e-06	Down-regulated
ENSG00000117399	CDC20	4661	5495	9232	8504	8070	-0.533996	1.25654e-07	2.5487e-06	Down-regulated
ENSG00000185567	AHNAK2	3398	2851	5281	5208	4648	-0.473195	1.27437e-07	2.5812e-06	Down-regulated
ENSG00000196943	NOP9	103	125	311	278	263	-1.09135	1.30383e-07	2.63496e-06	Down-regulated
ENSG00000238266	LINC00707	1686	1569	2667	2662	2554	-0.471697	1.30462e-07	2.63496e-06	Down-regulated
ENSG00000112378	PERP	2051	1762	1633	1566	1481	0.507805	1.31966e-07	2.66156e-06	Up-regulated
ENSG00000138593	SECISBP2L	438	328	749	777	706	-0.742489	1.32284e-07	2.66421e-06	Down-regulated
ENSG00000166710	B2M	20703	20028	18779	18260	15904	0.428756	1.32918e-07	2.6732e-06	Up-regulated
ENSG00000145012	LPP	1436	1054	2179	2202	2177	-0.598485	1.33645e-07	2.68403e-06	Down-regulated
ENSG00000150768	DLAT	1077	946	1724	1707	1656	-0.527125	1.34111e-07	2.68959e-06	Down-regulated
ENSG00000160218	TRAPPC10	422	315	765	712	678	-0.746618	1.36465e-07	2.73295e-06	Down-regulated
ENSG00000099331	MYO9B	888	873	1550	1482	1446	-0.540558	1.37008e-07	2.73684e-06	Down-regulated
ENSG00000116898	MRPS15	1919	1992	1703	1580	1491	0.520432	1.37044e-07	2.73684e-06	Up-regulated
ENSG00000084112	SSH1	1865	1581	3019	3017	2585	-0.519112	1.42963e-07	2.85105e-06	Down-regulated
ENSG00000150712	MTMR12	1229	950	1957	1897	1786	-0.570884	1.4688e-07	2.92361e-06	Down-regulated
ENSG00000196154	S100A4	409	432	278	276	273	0.830965	1.47012e-07	2.92361e-06	Up-regulated
ENSG00000100578	KIAA0586	372	225	654	673	605	-0.897853	1.52717e-07	3.03282e-06	Down-regulated
ENSG00000071894	CPSF1	1303	1402	2421	2296	2127	-0.530476	1.56074e-07	3.09519e-06	Down-regulated
ENSG00000179409	GEMIN4	1317	1310	2265	2389	2013	-0.536911	1.56526e-07	3.09982e-06	Down-regulated
ENSG00000197879	MYO1C	12452	13209	21030	20249	19218	-0.429062	1.63494e-07	3.23333e-06	Down-regulated
ENSG00000052802	MSMO1	1568	1262	1080	1158	1045	0.586771	1.63751e-07	3.23392e-06	Up-regulated
ENSG00000182362	YBEY	537	588	392	338	404	0.795623	1.64786e-07	3.24984e-06	Up-regulated
ENSG00000173889	PHC3	343	223	599	670	553	-0.888836	1.67319e-07	3.29523e-06	Down-regulated
ENSG00000114450	GNB4	318	260	598	605	525	-0.776847	1.67674e-07	3.29766e-06	Down-regulated
ENSG00000149932	TMEM219	1294	1516	1117	1102	940	0.642321	1.68125e-07	3.30197e-06	Up-regulated
ENSG00000160193	WDR4	532	622	1132	1024	1053	-0.665979	1.71291e-07	3.35953e-06	Down-regulated
ENSG00000163625	WDFY3	470	359	777	812	778	-0.713598	1.7407e-07	3.40934e-06	Down-regulated
ENSG00000182158	CREB3L2	420	338	730	730	694	-0.704936	1.77496e-07	3.47165e-06	Down-regulated
ENSG00000147874	HAUS6	627	408	1084	1062	925	-0.770489	1.79858e-07	3.51303e-06	Down-regulated
ENSG00000227507	LTB	267	249	534	515	493	-0.774402	1.81859e-07	3.54239e-06	Down-regulated
ENSG00000143303	RRNAD1	715	727	529	559	494	0.672819	1.8173e-07	3.54239e-06	Up-regulated
ENSG00000122218	COPA	4366	3935	6498	6510	6289	-0.413535	1.86557e-07	3.62895e-06	Down-regulated
ENSG00000167601	AXL	7632	7294	11767	11839	10829	-0.400514	1.87307e-07	3.63359e-06	Down-regulated
ENSG00000184863	RBM33	609	527	1025	1093	950	-0.630028	1.87226e-07	3.63359e-06	Down-regulated
ENSG00000184661	CDCA2	926	742	1479	1445	1406	-0.574769	1.89563e-07	3.67237e-06	Down-regulated
ENSG00000131389	SLC6A6	2369	2067	3611	3785	3360	-0.474547	1.93472e-07	3.743e-06	Down-regulated
ENSG00000054654	SYNE2	428	299	699	749	727	-0.78327	1.94103e-07	3.75011e-06	Down-regulated
ENSG00000093010	COMT	2868	3174	2606	2425	2407	0.509068	1.96603e-07	3.79327e-06	Up-regulated
ENSG00000064999	ANKS1A	520	458	967	964	793	-0.672556	1.9693e-07	3.79443e-06	Down-regulated
ENSG00000136888	ATP6V1G1	2606	2475	2260	2094	2109	0.458196	2.01875e-07	3.87922e-06	Up-regulated
ENSG00000165678	GHITM	6201	6111	5550	5483	4749	0.449057	2.01799e-07	3.87922e-06	Up-regulated
ENSG00000100577	GSTZ1	975	1110	786	815	741	0.641247	2.08093e-07	3.99332e-06	Up-regulated
ENSG00000100503	NIN	1600	1011	2453	2448	2419	-0.691927	2.17251e-07	4.15785e-06	Down-regulated
ENSG00000140391	TSPAN3	2739	2288	2195	2022	2034	0.488113	2.17029e-07	4.15785e-06	Up-regulated
ENSG00000068650	ATP11A	574	383	958	911	924	-0.747547	2.19005e-07	4.17895e-06	Down-regulated
ENSG00000116984	MTR	616	367	986	1111	957	-0.840689	2.19234e-07	4.17895e-06	Down-regulated
ENSG00000177733	HNRNPA0	2213	2305	3783	3507	3803	-0.489584	2.19124e-07	4.17895e-06	Down-regulated
ENSG00000110917	MLEC	2528	2382	3801	4165	3926	-0.47269	2.24823e-07	4.27404e-06	Down-regulated
ENSG00000173812	EIF1	15577	16569	14240	14338	12895	0.440825	2.24691e-07	4.27404e-06	Up-regulated
ENSG00000158373	HIST1H2BD	398	391	239	262	263	0.850378	2.28905e-07	4.34584e-06	Up-regulated
ENSG00000120802	TMPO	3277	2817	4777	4962	4787	-0.451281	2.29371e-07	4.34888e-06	Down-regulated
ENSG00000066739	ATG2B	401	231	696	680	671	-0.900642	2.3186e-07	4.38609e-06	Down-regulated
ENSG00000179295	PTPN11	2753	1838	4048	4278	3999	-0.628485	2.31949e-07	4.38609e-06	Down-regulated
ENSG00000136381	IREB2	698	493	1138	1190	1032	-0.696904	2.32907e-07	4.39836e-06	Down-regulated
ENSG00000175727	MLXIP	641	642	1123	1158	1088	-0.587139	2.37158e-07	4.4727e-06	Down-regulated
ENSG00000165271	NOL6	2887	2962	4884	4947	4325	-0.467516	2.38528e-07	4.49259e-06	Down-regulated
ENSG00000198898	CAPZA2	2160	1756	3098	3610	3286	-0.551936	2.44297e-07	4.59517e-06	Down-regulated
ENSG00000074603	DPP8	664	480	1057	1057	1070	-0.678181	2.44787e-07	4.59831e-06	Down-regulated
ENSG00000105976	MET	1966	1412	3000	3036	2763	-0.582077	2.45889e-07	4.61293e-06	Down-regulated
ENSG00000166770	ZNF667-AS1	266	273	143	169	152	1.02135	2.47818e-07	4.64301e-06	Up-regulated
ENSG00000167740	CYB5D2	592	584	433	393	430	0.710366	2.48601e-07	4.65155e-06	Up-regulated
ENSG00000123975	CKS2	2118	2193	3509	3532	3367	-0.464897	2.50756e-07	4.68571e-06	Down-regulated
ENSG00000054523	KIF1B	529	398	871	907	828	-0.690887	2.54138e-07	4.74268e-06	Down-regulated
ENSG00000142168	SOD1	6241	6614	5918	5256	5229	0.457124	2.56013e-07	4.77142e-06	Up-regulated
ENSG00000104517	UBR5	789	580	1291	1239	1179	-0.637645	2.56479e-07	4.77386e-06	Down-regulated
ENSG00000108021	FAM208B	1116	744	1855	1612	1727	-0.683807	2.60698e-07	4.84605e-06	Down-regulated
ENSG00000166199	ALKBH3	525	547	373	359	386	0.745285	2.63174e-07	4.8857e-06	Up-regulated
ENSG00000197892	KIF13B	268	243	525	506	489	-0.768316	2.63607e-07	4.88738e-06	Down-regulated
ENSG00000139354	GAS2L3	293	200	522	508	522	-0.856263	2.64144e-07	4.89097e-06	Down-regulated
ENSG00000124102	PI3	48	81	19	4	8	2.88413	2.69687e-07	4.98711e-06	Up-regulated
ENSG00000174567	GOLT1A	315	371	223	195	210	0.937081	2.70942e-07	5.00382e-06	Up-regulated
ENSG00000100304	TTLL12	1851	1871	3097	2897	3021	-0.470231	2.84788e-07	5.25271e-06	Down-regulated
ENSG00000204370	SDHD	1117	983	816	867	754	0.58885	2.86622e-07	5.27971e-06	Up-regulated
ENSG00000108852	MPP2	336	429	749	798	739	-0.769133	2.8969e-07	5.32931e-06	Down-regulated
ENSG00000015133	CCDC88C	256	248	551	567	441	-0.82187	2.94095e-07	5.40338e-06	Down-regulated
ENSG00000148344	PTGES	3930	4146	3677	3363	3193	0.467244	2.96441e-07	5.43947e-06	Up-regulated
ENSG00000133065	SLC41A1	953	851	1584	1559	1412	-0.531748	3.10231e-07	5.68517e-06	Down-regulated
ENSG00000100941	PNN	1351	1024	2115	2082	1916	-0.563213	3.11765e-07	5.69861e-06	Down-regulated
ENSG00000171681	ATF7IP	385	276	658	659	636	-0.763584	3.11482e-07	5.69861e-06	Down-regulated
ENSG00000159459	UBR1	515	350	976	854	756	-0.77889	3.13143e-07	5.71646e-06	Down-regulated
ENSG00000110651	CD81	3295	3924	2996	2953	2722	0.546484	3.1505e-07	5.74391e-06	Up-regulated
ENSG00000132688	NES	93	118	234	299	291	-1.15908	3.18779e-07	5.79705e-06	Down-regulated
ENSG00000196155	PLEKHG4	2466	2192	3872	3802	3430	-0.448858	3.18581e-07	5.79705e-06	Down-regulated
ENSG00000105223	PLD3	2736	3226	2461	2416	2291	0.544498	3.23518e-07	5.87574e-06	Up-regulated
ENSG00000166004	CEP295	105	45	214	257	222	-1.41764	3.41515e-07	6.19468e-06	Down-regulated
ENSG00000135336	ORC3	470	360	810	781	740	-0.68841	3.45711e-07	6.26283e-06	Down-regulated
ENSG00000254470	AP5B1	515	489	915	1022	833	-0.658857	3.47877e-07	6.29405e-06	Down-regulated
ENSG00000164134	NAA15	1126	789	1704	1882	1642	-0.650889	3.48766e-07	6.30212e-06	Down-regulated
ENSG00000269609	RPARP-AS1	337	292	211	186	188	0.908581	3.51083e-07	6.33595e-06	Up-regulated
ENSG00000174373	RALGAPA1	792	529	1248	1352	1164	-0.712993	3.64102e-07	6.5626e-06	Down-regulated
ENSG00000102393	GLA	1414	1357	1195	1127	1070	0.514252	3.71154e-07	6.67588e-06	Up-regulated
ENSG00000147403	RPL10	10222	11185	9896	8842	8474	0.463861	3.71325e-07	6.67588e-06	Up-regulated
ENSG00000169019	COMMD8	589	493	915	1034	1028	-0.660061	3.73387e-07	6.70449e-06	Down-regulated
ENSG00000164715	LMTK2	574	468	967	955	883	-0.626168	3.74226e-07	6.71108e-06	Down-regulated
ENSG00000103064	SLC7A6	131	143	300	309	346	-0.99653	3.80957e-07	6.82321e-06	Down-regulated
ENSG00000059145	UNKL	326	339	707	622	590	-0.720555	3.87139e-07	6.92141e-06	Down-regulated
ENSG00000160606	TLCD1	463	538	361	288	339	0.8285	3.87413e-07	6.92141e-06	Up-regulated
ENSG00000198157	HMGN5	132	123	269	321	310	-1.01737	3.88373e-07	6.92297e-06	Down-regulated
ENSG00000109854	HTATIP2	2119	1891	1785	1674	1572	0.477394	3.88472e-07	6.92297e-06	Up-regulated
ENSG00000135913	USP37	128	73	275	272	241	-1.17365	3.90976e-07	6.95889e-06	Down-regulated
ENSG00000134291	TMEM106C	4255	4414	4003	3598	3502	0.451293	3.9319e-07	6.98956e-06	Up-regulated
ENSG00000163466	ARPC2	5249	5083	4833	4458	4313	0.409474	4.0465e-07	7.18431e-06	Up-regulated
ENSG00000146281	PM20D2	865	651	1374	1328	1304	-0.601687	4.07378e-07	7.22372e-06	Down-regulated
ENSG00000134686	PHC2	5103	5398	4667	4565	4322	0.43967	4.0844e-07	7.23355e-06	Up-regulated
ENSG00000092098	RNF31	144	113	298	289	304	-0.992763	4.14674e-07	7.33483e-06	Down-regulated
ENSG00000133739	LRRCC1	302	200	530	523	520	-0.849942	4.24324e-07	7.49622e-06	Down-regulated
ENSG00000108829	LRRC59	6120	6028	9460	9251	9117	-0.390191	4.36719e-07	7.70563e-06	Down-regulated
ENSG00000204525	HLA-C	4103	4433	3757	3703	3274	0.478605	4.39199e-07	7.73979e-06	Up-regulated
ENSG00000138668	HNRNPD	3787	3886	6004	6029	6405	-0.459736	4.44589e-07	7.8251e-06	Down-regulated
ENSG00000140545	MFGE8	1928	2091	1721	1680	1491	0.525582	4.506e-07	7.9211e-06	Up-regulated
ENSG00000172183	ISG20	596	738	470	453	468	0.74975	4.55493e-07	7.99725e-06	Up-regulated
ENSG00000113645	WWC1	1596	1541	2637	2601	2346	-0.467406	4.56815e-07	8.00073e-06	Down-regulated
ENSG00000116574	RHOU	231	195	108	122	115	1.10557	4.56425e-07	8.00073e-06	Up-regulated
ENSG00000140526	ABHD2	399	310	654	736	662	-0.733015	4.58654e-07	8.02307e-06	Down-regulated
ENSG00000018510	AGPS	989	807	1510	1538	1542	-0.55289	4.60103e-07	8.02868e-06	Down-regulated
ENSG00000104133	SPG11	783	552	1264	1264	1139	-0.658309	4.59859e-07	8.02868e-06	Down-regulated
ENSG00000101665	SMAD7	209	183	97	82	115	1.21598	4.61959e-07	8.0512e-06	Up-regulated
ENSG00000164251	F2RL1	843	689	595	552	567	0.639904	4.74027e-07	8.25143e-06	Up-regulated
ENSG00000130158	DOCK6	448	434	834	824	740	-0.636857	4.78015e-07	8.3107e-06	Down-regulated
ENSG00000123200	ZC3H13	690	421	1126	1115	1040	-0.766202	4.79546e-07	8.32714e-06	Down-regulated
ENSG00000187244	BCAM	2217	2427	2039	1912	1707	0.525034	4.82768e-07	8.37288e-06	Up-regulated
ENSG00000135763	URB2	470	433	949	790	762	-0.662954	4.88146e-07	8.45453e-06	Down-regulated
ENSG00000198837	DENND4B	1042	1101	1928	1755	1708	-0.522703	4.89257e-07	8.45453e-06	Down-regulated
ENSG00000088992	TESC	404	485	263	231	318	0.937766	4.88781e-07	8.45453e-06	Up-regulated
ENSG00000152127	MGAT5	901	682	1431	1485	1288	-0.608256	4.96118e-07	8.56269e-06	Down-regulated
ENSG00000100522	GNPNAT1	611	477	951	1035	978	-0.64596	4.9769e-07	8.57943e-06	Down-regulated
ENSG00000187239	FNBP1	1056	886	1661	1634	1563	-0.520294	5.01085e-07	8.6275e-06	Down-regulated
ENSG00000079616	KIF22	1514	1631	2673	2579	2478	-0.489362	5.08469e-07	8.74408e-06	Down-regulated
ENSG00000124789	NUP153	1014	754	1647	1575	1434	-0.595974	5.10095e-07	8.76145e-06	Down-regulated
ENSG00000167258	CDK12	951	794	1456	1543	1450	-0.54866	5.13305e-07	8.80596e-06	Down-regulated
ENSG00000133131	MORC4	709	514	429	447	377	0.765094	5.15789e-07	8.83793e-06	Up-regulated
ENSG00000125991	ERGIC3	3832	4331	3560	3432	3168	0.494247	5.20052e-07	8.90026e-06	Up-regulated
ENSG00000170471	RALGAPB	950	694	1420	1531	1446	-0.620926	5.38578e-07	9.20626e-06	Down-regulated
ENSG00000047849	MAP4	5336	5471	8619	8748	7916	-0.419014	5.39685e-07	9.21412e-06	Down-regulated
ENSG00000227473	TSSK5P	46	34	128	156	120	-1.53516	5.44396e-07	9.28341e-06	Down-regulated
ENSG00000103966	EHD4	2217	2264	3589	3531	3556	-0.446491	5.57694e-07	9.48891e-06	Down-regulated
ENSG00000280800	CH507-513H4.6	15	66	1	0	1	6.17433	5.57779e-07	9.48891e-06	Up-regulated
ENSG00000228716	DHFR	1218	1072	1827	1981	1904	-0.516645	5.64817e-07	9.59717e-06	Down-regulated
ENSG00000124571	XPO5	1683	1554	2635	2712	2439	-0.4616	5.72647e-07	9.71862e-06	Down-regulated
ENSG00000278540	ACACA	1949	1651	3015	3018	2688	-0.47322	5.84093e-07	9.90108e-06	Down-regulated
ENSG00000173432	SAA1	66	56	16	16	10	2.34416	5.85494e-07	9.91303e-06	Up-regulated
ENSG00000067064	IDI1	2741	2291	2102	2162	2053	0.473557	5.87433e-07	9.93404e-06	Up-regulated
ENSG00000083444	PLOD1	1908	2004	1633	1632	1600	0.492255	5.95434e-07	1.00574e-05	Up-regulated
ENSG00000121152	NCAPH	499	406	835	806	818	-0.64046	6.09139e-07	1.02767e-05	Down-regulated
ENSG00000164151	ICE1	849	607	1422	1388	1179	-0.653237	6.11591e-07	1.03059e-05	Down-regulated
ENSG00000168924	LETM1	1701	1766	2806	2762	2972	-0.495138	6.18227e-07	1.04054e-05	Down-regulated
ENSG00000224078	SNHG14	376	321	656	718	609	-0.705389	6.27825e-07	1.05544e-05	Down-regulated
ENSG00000171298	GAA	1427	1455	1217	1209	1101	0.515734	6.38024e-07	1.07098e-05	Up-regulated
ENSG00000174365	SNHG11	448	533	371	318	286	0.821259	6.3857e-07	1.07098e-05	Up-regulated
ENSG00000141503	MINK1	2017	1935	3369	2979	3070	-0.446935	6.69423e-07	1.1214e-05	Down-regulated
ENSG00000090013	BLVRB	2068	2549	1998	1711	1610	0.609302	6.72272e-07	1.12485e-05	Up-regulated
ENSG00000096384	HSP90AB1	40066	39267	60606	61503	56860	-0.367837	6.7495e-07	1.12758e-05	Down-regulated
ENSG00000102900	NUP93	2258	2422	3889	3803	3575	-0.459375	6.75486e-07	1.12758e-05	Down-regulated
ENSG00000099814	CEP170B	1673	1534	2693	2509	2440	-0.447814	6.76388e-07	1.12776e-05	Down-regulated
ENSG00000162885	B3GALNT2	320	235	559	570	522	-0.772419	7.00987e-07	1.16741e-05	Down-regulated
ENSG00000103319	EEF2K	246	237	463	490	487	-0.772137	7.10336e-07	1.1816e-05	Down-regulated
ENSG00000142784	WDTC1	507	515	909	906	895	-0.601157	7.18118e-07	1.19315e-05	Down-regulated
ENSG00000137807	KIF23	1704	1425	2613	2492	2449	-0.469096	7.19565e-07	1.19416e-05	Down-regulated
ENSG00000164111	ANXA5	8710	9017	7861	7972	7550	0.407324	7.21947e-07	1.19672e-05	Up-regulated
ENSG00000124635	HIST1H2BJ	284	253	160	164	163	0.943911	7.35436e-07	1.21766e-05	Up-regulated
ENSG00000139178	C1RL	476	449	329	282	336	0.7702	7.44714e-07	1.23159e-05	Up-regulated
ENSG00000065150	IPO5	4555	4025	6892	6885	6150	-0.411529	7.5565e-07	1.24678e-05	Down-regulated
ENSG00000275215	RNA5-8S5	49	27	2	6	0	4.04441	7.54931e-07	1.24678e-05	Up-regulated
ENSG00000011028	MRC2	917	947	775	705	705	0.578135	7.73408e-07	1.2746e-05	Up-regulated
ENSG00000154127	UBASH3B	1262	1053	1961	1913	1818	-0.49535	7.89047e-07	1.29887e-05	Down-regulated
ENSG00000105939	ZC3HAV1	943	742	1445	1531	1377	-0.568356	7.90729e-07	1.30014e-05	Down-regulated
ENSG00000174243	DDX23	2913	3234	5014	5163	4750	-0.47144	8.24537e-07	1.35416e-05	Down-regulated
ENSG00000150995	ITPR1	132	120	293	273	290	-0.960447	8.50257e-07	1.39479e-05	Down-regulated
ENSG00000137486	ARRB1	84	69	198	186	223	-1.18766	8.56112e-07	1.40278e-05	Down-regulated
ENSG00000173559	NABP1	706	606	504	477	487	0.640643	8.6957e-07	1.4232e-05	Up-regulated
ENSG00000138835	RGS3	572	602	1053	1025	990	-0.578792	8.84343e-07	1.44571e-05	Down-regulated
ENSG00000050438	SLC4A8	67	67	176	173	202	-1.23649	8.99359e-07	1.46723e-05	Down-regulated
ENSG00000102743	SLC25A15	255	222	484	513	432	-0.778946	8.99568e-07	1.46723e-05	Down-regulated
ENSG00000221926	TRIM16	1608	1741	1441	1364	1308	0.512052	9.00656e-07	1.46733e-05	Up-regulated
ENSG00000139514	SLC7A1	2632	2220	3937	3921	3615	-0.438832	9.12887e-07	1.48555e-05	Down-regulated
ENSG00000148730	EIF4EBP2	1253	1040	1904	1964	1802	-0.504014	9.24816e-07	1.50325e-05	Down-regulated
ENSG00000160007	ARHGAP35	1289	1086	2002	2031	1819	-0.498041	9.32558e-07	1.5141e-05	Down-regulated
ENSG00000197969	VPS13A	786	475	1269	1208	1177	-0.739161	9.47786e-07	1.53533e-05	Down-regulated
ENSG00000101000	PROCR	1138	1117	973	911	832	0.538668	9.4763e-07	1.53533e-05	Up-regulated
ENSG00000120709	FAM53C	849	794	1481	1373	1273	-0.522763	9.56924e-07	1.54837e-05	Down-regulated
ENSG00000197019	SERTAD1	572	661	492	413	404	0.724846	9.86893e-07	1.59505e-05	Up-regulated
ENSG00000062038	CDH3	2277	2448	2071	2020	1804	0.489761	1.00972e-06	1.63009e-05	Up-regulated
ENSG00000168066	SF1	3430	3282	5227	5268	4944	-0.396606	1.014e-06	1.63514e-05	Down-regulated
ENSG00000160208	RRP1B	1608	1280	2333	2503	2334	-0.511602	1.01799e-06	1.63972e-05	Down-regulated
ENSG00000144959	NCEH1	2485	1874	3674	3635	3434	-0.501348	1.01916e-06	1.63976e-05	Down-regulated
ENSG00000123836	PFKFB2	506	372	841	806	783	-0.668404	1.03408e-06	1.66188e-05	Down-regulated
ENSG00000153485	TMEM251	151	150	79	65	74	1.27165	1.03873e-06	1.66746e-05	Up-regulated
ENSG00000134824	FADS2	11253	12304	10621	10370	9689	0.427808	1.04037e-06	1.66823e-05	Up-regulated
ENSG00000163808	KIF15	231	172	410	427	417	-0.837973	1.04577e-06	1.67311e-05	Down-regulated
ENSG00000166145	SPINT1	840	940	734	673	622	0.621105	1.04536e-06	1.67311e-05	Up-regulated
ENSG00000114331	ACAP2	629	416	945	1020	1028	-0.722525	1.04757e-06	1.67412e-05	Down-regulated
ENSG00000198695	MT-ND6	9317	10150	4193	4169	5808	1.26076	1.05269e-06	1.68041e-05	Up-regulated
ENSG00000189067	LITAF	1769	1805	1455	1491	1500	0.490481	1.07316e-06	1.71116e-05	Up-regulated
ENSG00000119596	YLPM1	1046	891	1564	1779	1583	-0.544943	1.08635e-06	1.73026e-05	Down-regulated
ENSG00000075089	ACTR6	738	735	1186	1359	1303	-0.58149	1.08859e-06	1.73188e-05	Down-regulated
ENSG00000183018	SPNS2	436	412	864	755	700	-0.644359	1.09082e-06	1.7335e-05	Down-regulated
ENSG00000105953	OGDH	2470	2582	4229	3962	3780	-0.43659	1.10466e-06	1.75091e-05	Down-regulated
ENSG00000135837	CEP350	516	305	851	860	776	-0.803165	1.10417e-06	1.75091e-05	Down-regulated
ENSG00000197111	PCBP2	2177	2335	1982	1868	1832	0.475501	1.10546e-06	1.75091e-05	Up-regulated
ENSG00000079459	FDFT1	10843	11416	10092	9885	9559	0.39941	1.12375e-06	1.7779e-05	Up-regulated
ENSG00000162139	NEU3	435	352	708	812	691	-0.688954	1.12914e-06	1.7833e-05	Down-regulated
ENSG00000125971	DYNLRB1	1184	1358	1088	924	948	0.590867	1.12967e-06	1.7833e-05	Up-regulated
ENSG00000072571	HMMR	992	716	1663	1414	1463	-0.609993	1.13439e-06	1.78877e-05	Down-regulated
ENSG00000137133	HINT2	799	909	711	627	528	0.684506	1.14169e-06	1.79828e-05	Up-regulated
ENSG00000070614	NDST1	1259	1083	2080	2012	1733	-0.509928	1.14761e-06	1.80362e-05	Down-regulated
ENSG00000172046	USP19	1300	1290	2226	2139	1934	-0.475088	1.14743e-06	1.80362e-05	Down-regulated
ENSG00000145391	SETD7	968	737	1469	1471	1442	-0.561921	1.22271e-06	1.91954e-05	Down-regulated
ENSG00000111843	TMEM14C	5131	5223	4814	4479	4407	0.4032	1.2403e-06	1.945e-05	Up-regulated
ENSG00000134057	CCNB1	3711	3537	5475	5679	5653	-0.409589	1.24424e-06	1.94903e-05	Down-regulated
ENSG00000126001	CEP250	1417	1371	2292	2253	2114	-0.450348	1.24791e-06	1.95263e-05	Down-regulated
ENSG00000160305	DIP2A	690	578	1187	1124	994	-0.578	1.27032e-06	1.98552e-05	Down-regulated
ENSG00000106105	GARS	9835	9340	8861	8901	7834	0.389251	1.27384e-06	1.98884e-05	Up-regulated
ENSG00000186792	HYAL3	644	775	555	522	441	0.715026	1.31782e-06	2.05525e-05	Up-regulated
ENSG00000144426	NBEAL1	112	61	252	217	220	-1.19679	1.31984e-06	2.05615e-05	Down-regulated
ENSG00000235552	RPL6P27	817	957	696	645	666	0.631451	1.33083e-06	2.071e-05	Up-regulated
ENSG00000181788	SIAH2	638	563	493	417	412	0.666677	1.33234e-06	2.07109e-05	Up-regulated
ENSG00000106245	BUD31	981	978	764	697	811	0.590827	1.34293e-06	2.08528e-05	Up-regulated
ENSG00000030066	NUP160	710	672	1268	1207	1064	-0.550099	1.34663e-06	2.0866e-05	Down-regulated
ENSG00000150938	CRIM1	2493	1873	3581	3684	3505	-0.503441	1.34671e-06	2.0866e-05	Down-regulated
ENSG00000166266	CUL5	666	491	1036	1021	1053	-0.627583	1.35001e-06	2.08717e-05	Down-regulated
ENSG00000203724	C1orf53	271	322	184	193	168	0.931674	1.34876e-06	2.08717e-05	Up-regulated
ENSG00000125347	IRF1	1073	1124	877	930	739	0.595763	1.35163e-06	2.08741e-05	Up-regulated
ENSG00000158023	WDR66	931	1043	801	783	711	0.592002	1.35434e-06	2.08932e-05	Up-regulated
ENSG00000075188	NUP37	984	854	1579	1613	1403	-0.518039	1.37183e-06	2.11402e-05	Down-regulated
ENSG00000130669	PAK4	1554	1863	3012	2758	2948	-0.541392	1.37892e-06	2.12264e-05	Down-regulated
ENSG00000204351	SKIV2L	1569	1624	2770	2590	2375	-0.46821	1.38648e-06	2.12754e-05	Down-regulated
ENSG00000118680	MYL12B	11095	10384	10169	9828	8722	0.387008	1.38658e-06	2.12754e-05	Up-regulated
ENSG00000143158	MPC2	681	651	551	498	453	0.633612	1.38548e-06	2.12754e-05	Up-regulated
ENSG00000112110	MRPL18	1375	1300	1127	1139	1058	0.491597	1.41046e-06	2.16184e-05	Up-regulated
ENSG00000129534	MIS18BP1	342	225	596	559	552	-0.791671	1.41417e-06	2.16287e-05	Down-regulated
ENSG00000184677	ZBTB40	263	243	499	501	465	-0.729064	1.41359e-06	2.16287e-05	Down-regulated
ENSG00000170160	CCDC144A	25	12	88	83	81	-1.97089	1.42144e-06	2.17166e-05	Down-regulated
ENSG00000184634	MED12	514	471	907	938	785	-0.61156	1.43063e-06	2.18336e-05	Down-regulated
ENSG00000188827	SLX4	203	185	376	402	422	-0.826858	1.43654e-06	2.19003e-05	Down-regulated
ENSG00000223501	VPS52	605	625	1055	1103	1025	-0.565506	1.45014e-06	2.2084e-05	Down-regulated
ENSG00000134153	EMC7	1462	1301	1189	1139	1116	0.485905	1.46e-06	2.21718e-05	Up-regulated
ENSG00000139644	TMBIM6	15377	14733	14058	14039	12829	0.362961	1.46214e-06	2.21718e-05	Up-regulated
ENSG00000188846	RPL14	6282	6476	5886	5557	5508	0.397208	1.4606e-06	2.21718e-05	Up-regulated
ENSG00000240065	PSMB9	633	765	558	455	483	0.713873	1.46116e-06	2.21718e-05	Up-regulated
ENSG00000060237	WNK1	1332	1003	1938	2084	1920	-0.548272	1.50932e-06	2.28516e-05	Down-regulated
ENSG00000162129	CLPB	339	305	672	631	531	-0.703629	1.51018e-06	2.28516e-05	Down-regulated
ENSG00000160613	PCSK7	582	630	1109	1051	998	-0.573363	1.52473e-06	2.30474e-05	Down-regulated
ENSG00000105011	ASF1B	1597	1610	2585	2521	2520	-0.443806	1.5525e-06	2.34423e-05	Down-regulated
ENSG00000076201	PTPN23	736	805	1345	1305	1278	-0.542108	1.59465e-06	2.40278e-05	Down-regulated
ENSG00000131459	GFPT2	1872	1866	1690	1583	1388	0.489622	1.59388e-06	2.40278e-05	Up-regulated
ENSG00000121691	CAT	1054	1066	929	804	805	0.548011	1.59972e-06	2.40787e-05	Up-regulated
ENSG00000226479	TMEM185B	307	298	586	532	609	-0.709005	1.60493e-06	2.41315e-05	Down-regulated
ENSG00000166025	AMOTL1	280	339	591	620	594	-0.735271	1.62682e-06	2.44349e-05	Down-regulated
ENSG00000178922	HYI	58	71	190	143	292	-1.47395	1.65391e-06	2.48157e-05	Down-regulated
ENSG00000011485	PPP5C	1295	1329	2114	2102	2168	-0.477136	1.66204e-06	2.48894e-05	Down-regulated
ENSG00000183828	NUDT14	475	615	396	383	324	0.79633	1.66233e-06	2.48894e-05	Up-regulated
ENSG00000006576	PHTF2	375	288	676	591	612	-0.701158	1.67652e-06	2.50756e-05	Down-regulated
ENSG00000136731	UGGT1	1205	883	1750	1834	1795	-0.566956	1.69008e-06	2.52518e-05	Down-regulated
ENSG00000138246	DNAJC13	796	472	1211	1334	1158	-0.751509	1.73162e-06	2.58454e-05	Down-regulated
ENSG00000100335	MIEF1	1015	953	1661	1630	1507	-0.480403	1.73651e-06	2.58913e-05	Down-regulated
ENSG00000135486	HNRNPA1	15654	14918	23139	22700	21981	-0.344435	1.74586e-06	2.60034e-05	Down-regulated
ENSG00000100911	PSME2	1687	1894	1518	1397	1463	0.518714	1.75127e-06	2.60567e-05	Up-regulated
ENSG00000198646	NCOA6	606	534	947	1006	1034	-0.588084	1.75994e-06	2.61584e-05	Down-regulated
ENSG00000196526	AFAP1	1448	1085	2221	2173	1982	-0.531145	1.76672e-06	2.62045e-05	Down-regulated
ENSG00000113575	PPP2CA	2812	2481	2345	2372	2087	0.441819	1.76667e-06	2.62045e-05	Up-regulated
ENSG00000116212	LRRC42	1154	1142	978	963	848	0.52633	1.77198e-06	2.62552e-05	Up-regulated
ENSG00000213593	TMX2	2485	2735	2282	2225	2086	0.471979	1.78122e-06	2.63647e-05	Up-regulated
ENSG00000245532	NEAT1	1508	995	945	896	913	0.658766	1.78594e-06	2.6407e-05	Up-regulated
ENSG00000128609	NDUFA5	1160	968	1658	1877	1915	-0.557386	1.80371e-06	2.66422e-05	Down-regulated
ENSG00000204498	NFKBIL1	545	661	413	465	386	0.742467	1.80626e-06	2.66522e-05	Up-regulated
ENSG00000156017	CARNMT1	497	389	817	795	774	-0.627933	1.81025e-06	2.66834e-05	Down-regulated
ENSG00000165732	DDX21	3461	2495	4949	5115	4734	-0.514555	1.81212e-06	2.66834e-05	Down-regulated
ENSG00000086232	EIF2AK1	2953	2709	2492	2475	2455	0.4132	1.81917e-06	2.67594e-05	Up-regulated
ENSG00000180817	PPA1	3975	3745	3556	3384	3363	0.388504	1.84034e-06	2.70429e-05	Up-regulated
ENSG00000205339	IPO7	2246	1720	3237	3288	3154	-0.487419	1.85059e-06	2.71655e-05	Down-regulated
ENSG00000112877	CEP72	392	337	709	623	671	-0.654912	1.8782e-06	2.75425e-05	Down-regulated
ENSG00000124198	ARFGEF2	1400	999	2134	2212	1889	-0.578411	1.9018e-06	2.78598e-05	Down-regulated
ENSG00000167880	EVPL	939	1055	1772	1719	1560	-0.531379	1.9038e-06	2.78604e-05	Down-regulated
ENSG00000132823	OSER1	1161	1244	976	977	960	0.530649	1.90583e-06	2.78615e-05	Up-regulated
ENSG00000136492	BRIP1	174	125	320	345	317	-0.916082	1.91258e-06	2.7903e-05	Down-regulated
ENSG00000179115	FARSA	1805	2106	3450	3043	3335	-0.519834	1.91238e-06	2.7903e-05	Down-regulated
ENSG00000167703	SLC43A2	915	903	689	764	683	0.572568	1.92676e-06	2.80809e-05	Up-regulated
ENSG00000254087	LYN	1888	1536	1482	1431	1335	0.491158	1.94572e-06	2.83284e-05	Up-regulated
ENSG00000170776	AKAP13	654	495	1031	1077	951	-0.612006	1.96376e-06	2.85618e-05	Down-regulated
ENSG00000070367	EXOC5	1075	757	1563	1794	1546	-0.622509	1.97353e-06	2.86746e-05	Down-regulated
ENSG00000102384	CENPI	181	165	375	385	323	-0.840903	1.98863e-06	2.88645e-05	Down-regulated
ENSG00000083312	TNPO1	3788	2684	5449	5547	5141	-0.519872	2.00821e-06	2.91059e-05	Down-regulated
ENSG00000204592	HLA-E	3901	4310	3677	3389	3453	0.451392	2.00934e-06	2.91059e-05	Up-regulated
ENSG00000124608	AARS2	595	516	971	951	937	-0.56066	2.01697e-06	2.9157e-05	Down-regulated
ENSG00000127946	HIP1	563	397	908	925	820	-0.666929	2.01593e-06	2.9157e-05	Down-regulated
ENSG00000171135	JAGN1	577	625	476	426	431	0.659143	2.0317e-06	2.93402e-05	Up-regulated
ENSG00000147123	NDUFB11	1781	2103	1622	1376	1584	0.57134	2.08146e-06	3.00282e-05	Up-regulated
ENSG00000137962	ARHGAP29	1403	976	2068	2132	1971	-0.577126	2.15681e-06	3.10838e-05	Down-regulated
ENSG00000173530	TNFRSF10D	519	383	829	882	770	-0.659578	2.1642e-06	3.11588e-05	Down-regulated
ENSG00000129317	PUS7L	321	197	553	496	577	-0.854964	2.16999e-06	3.12106e-05	Down-regulated
ENSG00000178719	GRINA	1897	2222	1799	1667	1513	0.537919	2.17222e-06	3.12111e-05	Up-regulated
ENSG00000169604	ANTXR1	2643	2271	3954	3832	3620	-0.411562	2.17824e-06	3.1266e-05	Down-regulated
ENSG00000189306	RRP7A	1184	1395	2353	2072	2134	-0.536174	2.25329e-06	3.23108e-05	Down-regulated
ENSG00000176994	SMCR8	693	533	1108	1170	979	-0.608119	2.26188e-06	3.24013e-05	Down-regulated
ENSG00000127561	SYNGR3	284	301	184	186	189	0.871878	2.27494e-06	3.25557e-05	Up-regulated
ENSG00000155100	OTUD6B	474	329	791	725	742	-0.692513	2.31123e-06	3.30418e-05	Down-regulated
ENSG00000163346	PBXIP1	1181	1290	1047	1025	874	0.556002	2.38999e-06	3.41334e-05	Up-regulated
ENSG00000075856	SART3	1089	1054	1812	1819	1598	-0.480638	2.40411e-06	3.43007e-05	Down-regulated
ENSG00000180370	PAK2	2477	1992	3563	3653	3421	-0.45003	2.43138e-06	3.4655e-05	Down-regulated
ENSG00000124688	MAD2L1BP	1159	1146	1021	918	889	0.512016	2.45522e-06	3.49598e-05	Up-regulated
ENSG00000120875	DUSP4	751	688	595	557	526	0.583449	2.46279e-06	3.50327e-05	Up-regulated
ENSG00000174306	ZHX3	311	309	591	596	539	-0.670905	2.48529e-06	3.53174e-05	Down-regulated
ENSG00000109736	MFSD10	3064	3291	2923	2661	2592	0.445355	2.51396e-06	3.56892e-05	Up-regulated
ENSG00000164978	NUDT2	844	977	741	704	659	0.6017	2.57453e-06	3.65127e-05	Up-regulated
ENSG00000099860	GADD45B	1656	1721	1507	1351	1386	0.477822	2.60896e-06	3.69642e-05	Up-regulated
ENSG00000137815	RTF1	919	742	1414	1386	1348	-0.518769	2.61951e-06	3.70767e-05	Down-regulated
ENSG00000137142	IGFBPL1	155	133	321	354	273	-0.914546	2.65485e-06	3.75396e-05	Down-regulated
ENSG00000123064	DDX54	2313	2878	4504	4283	4309	-0.523883	2.67691e-06	3.78139e-05	Down-regulated
ENSG00000160633	SAFB	2035	2261	3499	3430	3400	-0.457461	2.7543e-06	3.88687e-05	Down-regulated
ENSG00000049449	RCN1	2143	1913	1637	1743	1744	0.464781	2.76173e-06	3.89349e-05	Up-regulated
ENSG00000130254	SAFB2	1304	1325	2108	2066	2209	-0.474653	2.82368e-06	3.9769e-05	Down-regulated
ENSG00000165219	GAPVD1	895	657	1354	1352	1304	-0.570076	2.86498e-06	4.03107e-05	Down-regulated
ENSG00000137309	HMGA1	13310	14629	22330	21362	26677	-0.52757	2.87527e-06	4.04155e-05	Down-regulated
ENSG00000170759	KIF5B	2035	1201	3017	3009	2858	-0.662823	2.94664e-06	4.13468e-05	Down-regulated
ENSG00000178691	SUZ12	789	500	1187	1182	1219	-0.681608	2.95024e-06	4.13468e-05	Down-regulated
ENSG00000165006	UBAP1	2425	2449	2207	2153	1951	0.434541	2.94974e-06	4.13468e-05	Up-regulated
ENSG00000180900	SCRIB	2153	2210	3611	3358	3241	-0.419053	2.97984e-06	4.17207e-05	Down-regulated
ENSG00000104904	OAZ1	11057	12838	10580	10262	9893	0.446891	2.98979e-06	4.18189e-05	Up-regulated
ENSG00000137713	PPP2R1B	679	607	1053	1109	1109	-0.544503	3.00799e-06	4.20322e-05	Down-regulated
ENSG00000240849	TMEM189	435	433	331	309	288	0.710525	3.01338e-06	4.20662e-05	Up-regulated
ENSG00000196700	ZNF512B	608	660	1121	1077	1052	-0.550114	3.02163e-06	4.21401e-05	Down-regulated
ENSG00000129566	TEP1	458	345	834	746	659	-0.676483	3.05283e-06	4.25335e-05	Down-regulated
ENSG00000257315	ZBED6	52	27	126	143	119	-1.50023	3.09647e-06	4.30994e-05	Down-regulated
ENSG00000157985	AGAP1	690	617	1149	1068	1061	-0.522364	3.12292e-06	4.3425e-05	Down-regulated
ENSG00000123562	MORF4L2	3391	3063	5138	4902	4633	-0.380302	3.12947e-06	4.34737e-05	Down-regulated
ENSG00000035403	VCL	3249	2872	4934	4995	4320	-0.414624	3.1757e-06	4.40729e-05	Down-regulated
ENSG00000153029	MR1	359	327	189	256	209	0.87105	3.18653e-06	4.41802e-05	Up-regulated
ENSG00000163428	LRRC58	340	250	568	613	524	-0.730633	3.20583e-06	4.43613e-05	Down-regulated
ENSG00000154277	UCHL1	29319	32928	28921	26675	26082	0.417971	3.20336e-06	4.43613e-05	Up-regulated
ENSG00000146676	PURB	798	690	1249	1241	1203	-0.508535	3.21427e-06	4.44349e-05	Down-regulated
ENSG00000105193	RPS16	19687	23109	19945	17261	17097	0.468273	3.25082e-06	4.48967e-05	Up-regulated
ENSG00000205726	ITSN1	1054	832	1582	1571	1529	-0.510932	3.29106e-06	4.54084e-05	Down-regulated
ENSG00000072682	P4HA2	844	771	662	635	631	0.548578	3.33102e-06	4.59152e-05	Up-regulated
ENSG00000007923	DNAJC11	579	566	967	962	1012	-0.556722	3.33693e-06	4.59522e-05	Down-regulated
ENSG00000198879	SFMBT2	648	541	1048	991	991	-0.547039	3.34463e-06	4.60137e-05	Down-regulated
ENSG00000173456	RNF26	1301	1409	2308	2255	2042	-0.476524	3.3668e-06	4.62741e-05	Down-regulated
ENSG00000158825	CDA	1891	2098	1777	1578	1619	0.490806	3.37099e-06	4.62869e-05	Up-regulated
ENSG00000176532	PRR15	225	262	170	132	125	1.00203	3.38729e-06	4.6466e-05	Up-regulated
ENSG00000169919	GUSB	1494	1575	1344	1293	1213	0.480846	3.40408e-06	4.66512e-05	Up-regulated
ENSG00000104833	TUBB4A	123	120	303	271	241	-0.938255	3.45937e-06	4.73635e-05	Down-regulated
ENSG00000100354	TNRC6B	362	228	556	600	637	-0.80928	3.47174e-06	4.74871e-05	Down-regulated
ENSG00000152056	AP1S3	116	69	231	240	218	-1.09982	3.49361e-06	4.77404e-05	Down-regulated
ENSG00000085063	CD59	2218	2057	1984	1825	1757	0.424735	3.53384e-06	4.82439e-05	Up-regulated
ENSG00000184787	UBE2G2	1830	1649	2707	2809	2621	-0.422331	3.57418e-06	4.87479e-05	Down-regulated
ENSG00000104812	GYS1	1276	1388	2238	2203	2036	-0.473287	3.59598e-06	4.89513e-05	Down-regulated
ENSG00000181090	EHMT1	951	900	1522	1497	1459	-0.469799	3.59582e-06	4.89513e-05	Down-regulated
ENSG00000168890	TMEM150A	191	195	109	122	88	1.08291	3.6775e-06	5.00132e-05	Up-regulated
ENSG00000103044	HAS3	678	588	1119	1116	981	-0.540863	3.69067e-06	5.01445e-05	Down-regulated
ENSG00000149131	SERPING1	249	267	147	148	174	0.942736	3.71802e-06	5.0468e-05	Up-regulated
ENSG00000118096	IFT46	647	695	521	521	498	0.608884	3.76308e-06	5.10309e-05	Up-regulated
ENSG00000260257	RP5-1085F17.3	103	64	26	33	25	1.78739	3.78917e-06	5.13359e-05	Up-regulated
ENSG00000088325	TPX2	4720	4375	6833	7120	6610	-0.372829	3.79855e-06	5.1414e-05	Down-regulated
ENSG00000231925	TAPBP	5366	5090	4721	4771	4643	0.369494	3.80379e-06	5.1436e-05	Up-regulated
ENSG00000023318	ERP44	914	804	697	693	673	0.539146	3.88115e-06	5.24324e-05	Up-regulated
ENSG00000166860	ZBTB39	117	96	231	261	243	-0.985751	3.91824e-06	5.28832e-05	Down-regulated
ENSG00000104856	RELB	1425	1463	1230	1177	1217	0.478661	3.92234e-06	5.28885e-05	Up-regulated
ENSG00000103932	RPAP1	776	829	1353	1455	1258	-0.533516	3.94842e-06	5.31897e-05	Down-regulated
ENSG00000118640	VAMP8	639	708	506	476	530	0.640362	3.97508e-06	5.34982e-05	Up-regulated
ENSG00000011114	BTBD7	429	299	657	708	697	-0.70466	4.04872e-06	5.44379e-05	Down-regulated
ENSG00000122711	SPINK4	53	43	12	10	9	2.43454	4.05463e-06	5.4466e-05	Up-regulated
ENSG00000107331	ABCA2	1600	1590	2662	2521	2334	-0.42955	4.08903e-06	5.48762e-05	Down-regulated
ENSG00000177989	ODF3B	215	247	136	136	141	0.969591	4.10382e-06	5.50228e-05	Up-regulated
ENSG00000106733	NMRK1	563	486	424	371	367	0.656651	4.17952e-06	5.59851e-05	Up-regulated
ENSG00000151461	UPF2	612	443	969	960	885	-0.615373	4.19973e-06	5.6203e-05	Down-regulated
ENSG00000137710	RDX	1801	1345	2593	2704	2465	-0.503365	4.26675e-06	5.70462e-05	Down-regulated
ENSG00000132153	DHX30	2333	2515	4097	3739	3627	-0.432611	4.27106e-06	5.70502e-05	Down-regulated
ENSG00000197312	DDI2	224	174	361	454	426	-0.84235	4.27958e-06	5.71105e-05	Down-regulated
ENSG00000019582	CD74	400	354	272	275	236	0.75004	4.29428e-06	5.7253e-05	Up-regulated
ENSG00000213075	RPL31P11	1212	953	838	920	788	0.566963	4.31847e-06	5.74679e-05	Up-regulated
ENSG00000281383	CH507-513H4.5	47	1047	0	1	0	10.8413	4.31608e-06	5.74679e-05	Up-regulated
ENSG00000004478	FKBP4	1699	2006	3125	3028	2972	-0.490492	4.32521e-06	5.75039e-05	Down-regulated
ENSG00000111319	SCNN1A	382	373	266	284	212	0.793995	4.33886e-06	5.76315e-05	Up-regulated
ENSG00000139718	SETD1B	353	334	632	612	608	-0.625991	4.3473e-06	5.76898e-05	Down-regulated
ENSG00000116489	CAPZA1	3005	2559	4397	4176	4202	-0.39665	4.45319e-06	5.904e-05	Down-regulated
ENSG00000261236	BOP1	1925	2427	3982	3439	3720	-0.54421	4.47639e-06	5.92924e-05	Down-regulated
ENSG00000100393	EP300	625	374	932	986	962	-0.733392	4.49395e-06	5.94696e-05	Down-regulated
ENSG00000071537	SEL1L	853	593	1261	1307	1244	-0.600639	4.53002e-06	5.98914e-05	Down-regulated
ENSG00000132953	XPO4	517	411	827	856	770	-0.600672	4.55858e-06	6.0213e-05	Down-regulated
ENSG00000133935	C14orf1	1662	1749	1469	1389	1452	0.469274	4.59065e-06	6.05804e-05	Up-regulated
ENSG00000114779	ABHD14B	1291	1343	1090	1159	972	0.517385	4.61604e-06	6.0859e-05	Up-regulated
ENSG00000124795	DEK	4810	3280	6870	6810	6474	-0.519543	4.65291e-06	6.12884e-05	Down-regulated
ENSG00000160191	PDE9A	821	945	717	694	653	0.58468	4.66419e-06	6.13802e-05	Up-regulated
ENSG00000139618	BRCA2	291	181	456	576	466	-0.870677	4.75259e-06	6.24859e-05	Down-regulated
ENSG00000127884	ECHS1	4196	4927	4072	3829	3671	0.467719	4.84438e-06	6.36339e-05	Up-regulated
ENSG00000165030	NFIL3	806	673	584	593	553	0.576135	4.85364e-06	6.36783e-05	Up-regulated
ENSG00000204642	HLA-F	256	327	182	191	171	0.911008	4.8567e-06	6.36783e-05	Up-regulated
ENSG00000130724	CHMP2A	1919	2212	1768	1660	1705	0.49592	4.90015e-06	6.41889e-05	Up-regulated
ENSG00000080200	CRYBG3	112	78	244	229	206	-1.0361	4.95745e-06	6.47557e-05	Down-regulated
ENSG00000111667	USP5	2533	2836	4474	4254	4042	-0.440565	4.95587e-06	6.47557e-05	Down-regulated
ENSG00000140443	IGF1R	1067	913	1639	1643	1510	-0.47196	4.95011e-06	6.47557e-05	Down-regulated
ENSG00000184156	KCNQ3	340	295	571	572	606	-0.659851	4.96161e-06	6.47557e-05	Down-regulated
ENSG00000110104	CCDC86	1006	1112	1788	1662	1984	-0.553178	4.99462e-06	6.51267e-05	Down-regulated
ENSG00000122705	CLTA	7271	7614	7167	6487	6140	0.397685	5.05725e-06	6.58831e-05	Up-regulated
ENSG00000102753	KPNA3	863	655	1308	1294	1245	-0.541252	5.06854e-06	6.59698e-05	Down-regulated
ENSG00000138621	PPCDC	784	994	690	687	624	0.641449	5.08025e-06	6.60618e-05	Up-regulated
ENSG00000177697	CD151	4563	5246	4274	4004	4230	0.458298	5.15977e-06	6.70346e-05	Up-regulated
ENSG00000100558	PLEK2	891	1028	802	755	703	0.574278	5.29762e-06	6.87628e-05	Up-regulated
ENSG00000170145	SIK2	477	381	768	829	706	-0.622608	5.36424e-06	6.95641e-05	Down-regulated
ENSG00000137154	RPS6	18815	19628	18508	17281	16334	0.369191	5.49791e-06	7.12327e-05	Up-regulated
ENSG00000152422	XRCC4	283	251	471	540	511	-0.709177	5.50905e-06	7.13122e-05	Down-regulated
ENSG00000196683	TOMM7	2063	1970	1853	1663	1728	0.426642	5.52327e-06	7.14313e-05	Up-regulated
ENSG00000005100	DHX33	414	351	677	774	638	-0.64664	5.53642e-06	7.15363e-05	Down-regulated
ENSG00000053254	FOXN3	358	269	570	651	559	-0.705448	5.54831e-06	7.16011e-05	Down-regulated
ENSG00000138623	SEMA7A	436	492	844	782	855	-0.611184	5.55149e-06	7.16011e-05	Down-regulated
ENSG00000101182	PSMA7	6474	7181	6391	5717	5738	0.423446	5.57547e-06	7.18453e-05	Up-regulated
ENSG00000197956	S100A6	32254	38667	32019	30755	27684	0.461001	5.58849e-06	7.19481e-05	Up-regulated
ENSG00000123066	MED13L	505	378	837	842	714	-0.636765	5.6138e-06	7.22086e-05	Down-regulated
ENSG00000173145	NOC3L	953	728	1423	1481	1336	-0.534259	5.64025e-06	7.24833e-05	Down-regulated
ENSG00000196611	MMP1	255	231	160	130	157	0.924536	5.72181e-06	7.34652e-05	Up-regulated
ENSG00000172493	AFF1	328	231	599	583	468	-0.7599	5.76594e-06	7.39651e-05	Down-regulated
ENSG00000167522	ANKRD11	2223	1939	3233	3174	3188	-0.402421	5.79196e-06	7.4232e-05	Down-regulated
ENSG00000143126	CELSR2	198	171	378	373	351	-0.774886	5.84768e-06	7.48154e-05	Down-regulated
ENSG00000153201	RANBP2	966	641	1400	1535	1365	-0.623211	5.84799e-06	7.48154e-05	Down-regulated
ENSG00000019144	PHLDB1	662	678	1180	1149	1035	-0.520491	5.87483e-06	7.50913e-05	Down-regulated
ENSG00000077044	DGKD	904	871	1481	1468	1349	-0.470093	5.90063e-06	7.52716e-05	Down-regulated
ENSG00000104998	IL27RA	1569	1596	1307	1365	1336	0.464789	5.90479e-06	7.52716e-05	Up-regulated
ENSG00000233822	HIST1H2BN	238	184	121	129	120	0.990042	5.9003e-06	7.52716e-05	Up-regulated
ENSG00000196470	SIAH1	159	183	88	101	88	1.11227	5.94386e-06	7.57018e-05	Up-regulated
ENSG00000130958	SLC35D2	610	562	457	449	444	0.6001	5.98341e-06	7.61374e-05	Up-regulated
ENSG00000188186	LAMTOR4	1635	2126	1614	1412	1375	0.587163	6.00477e-06	7.6341e-05	Up-regulated
ENSG00000162714	ZNF496	1098	1048	1771	1682	1645	-0.442898	6.03526e-06	7.66602e-05	Down-regulated
ENSG00000110619	CARS	2402	2558	2170	2182	2079	0.432718	6.1006e-06	7.74211e-05	Up-regulated
ENSG00000005156	LIG3	354	425	777	715	660	-0.654971	6.10633e-06	7.74247e-05	Down-regulated
ENSG00000140534	TICRR	257	213	550	510	376	-0.804878	6.14523e-06	7.78487e-05	Down-regulated
ENSG00000074319	TSG101	1270	1240	1071	1006	1069	0.479156	6.17905e-06	7.82076e-05	Up-regulated
ENSG00000099381	SETD1A	566	586	961	1001	974	-0.543979	6.19696e-06	7.83646e-05	Down-regulated
ENSG00000178445	GLDC	380	367	670	652	659	-0.60224	6.23521e-06	7.87783e-05	Down-regulated
ENSG00000100554	ATP6V1D	1780	1642	1524	1487	1437	0.426122	6.45738e-06	8.15129e-05	Up-regulated
ENSG00000100934	SEC23A	2700	2233	3799	3945	3729	-0.41637	6.48626e-06	8.18051e-05	Down-regulated
ENSG00000139697	SBNO1	891	583	1372	1403	1203	-0.634308	6.49785e-06	8.18787e-05	Down-regulated
ENSG00000124733	MEA1	1542	1782	1267	1293	1423	0.54619	6.57176e-06	8.27367e-05	Up-regulated
ENSG00000135069	PSAT1	18965	16780	16837	16803	15709	0.338232	6.58046e-06	8.27731e-05	Up-regulated
ENSG00000130396	AFDN	1114	809	1685	1652	1524	-0.538	6.58878e-06	8.28046e-05	Down-regulated
ENSG00000265660	MIR4664	31	28	83	114	112	-1.58908	6.60857e-06	8.29801e-05	Down-regulated
ENSG00000138688	KIAA1109	322	185	532	549	490	-0.836089	6.68667e-06	8.38868e-05	Down-regulated
ENSG00000132182	NUP210	1615	1494	2534	2518	2233	-0.423118	6.73034e-06	8.43604e-05	Down-regulated
ENSG00000125484	GTF3C4	737	670	1142	1287	1114	-0.528808	6.77773e-06	8.48796e-05	Down-regulated
ENSG00000137831	UACA	435	271	687	708	649	-0.737066	6.83326e-06	8.54998e-05	Down-regulated
ENSG00000184007	PTP4A2	6474	5632	5376	5647	5233	0.377241	6.86711e-06	8.5848e-05	Up-regulated
ENSG00000100603	SNW1	1919	1787	1687	1599	1564	0.416777	6.97197e-06	8.70824e-05	Up-regulated
ENSG00000205060	SLC35B4	412	358	668	737	653	-0.615559	7.01692e-06	8.7567e-05	Down-regulated
ENSG00000171316	CHD7	273	205	496	513	406	-0.763432	7.02716e-06	8.7618e-05	Down-regulated
ENSG00000123643	SLC36A1	152	129	317	319	262	-0.871562	7.07099e-06	8.80873e-05	Down-regulated
ENSG00000162377	COA7	463	373	758	760	691	-0.59953	7.0953e-06	8.83129e-05	Down-regulated
ENSG00000175054	ATR	518	304	813	840	747	-0.750356	7.21441e-06	8.97171e-05	Down-regulated
ENSG00000130227	XPO7	1498	1390	2252	2245	2231	-0.416224	7.22246e-06	8.97388e-05	Down-regulated
ENSG00000131899	LLGL1	1807	1835	2970	2817	2674	-0.408911	7.2561e-06	9.00782e-05	Down-regulated
ENSG00000265763	ZNF488	56	73	169	195	153	-1.19253	7.31215e-06	9.06948e-05	Down-regulated
ENSG00000080822	CLDND1	607	463	369	430	337	0.714193	7.33177e-06	9.0859e-05	Up-regulated
ENSG00000113269	RNF130	1180	1102	958	957	950	0.475824	7.43572e-06	9.20671e-05	Up-regulated
ENSG00000160551	TAOK1	1109	661	1656	1677	1533	-0.663918	7.45147e-06	9.2182e-05	Down-regulated
ENSG00000162302	RPS6KA4	3253	3781	5923	5342	5655	-0.456584	7.46289e-06	9.22431e-05	Down-regulated
ENSG00000114019	AMOTL2	2642	2318	4034	3763	3551	-0.389707	7.47661e-06	9.23326e-05	Down-regulated
ENSG00000183963	SMTN	748	857	1366	1333	1350	-0.526671	7.51268e-06	9.26173e-05	Down-regulated
ENSG00000034510	TMSB10	20725	25408	20531	17458	19602	0.491262	7.51052e-06	9.26173e-05	Up-regulated
ENSG00000114346	ECT2	3107	2199	4443	4494	4097	-0.498011	7.51969e-06	9.26236e-05	Down-regulated
ENSG00000165244	ZNF367	389	285	631	625	601	-0.662163	7.83014e-06	9.63642e-05	Down-regulated
ENSG00000074054	CLASP1	465	342	710	765	715	-0.641177	7.85996e-06	9.6481e-05	Down-regulated
ENSG00000134744	ZCCHC11	272	203	503	461	419	-0.739543	7.84819e-06	9.6481e-05	Down-regulated
ENSG00000188042	ARL4C	336	262	200	177	204	0.841874	7.85592e-06	9.6481e-05	Up-regulated
ENSG00000107341	UBE2R2	2054	2044	1710	1758	1810	0.439464	7.94182e-06	9.74019e-05	Up-regulated
ENSG00000078804	TP53INP2	542	540	387	385	432	0.649881	7.9831e-06	9.78239e-05	Up-regulated
ENSG00000168894	RNF181	1224	1467	1161	1058	1015	0.546184	7.99833e-06	9.79262e-05	Up-regulated
ENSG00000071189	SNX13	296	239	507	489	499	-0.680954	8.49167e-06	0.000103877	Down-regulated
ENSG00000105669	COPE	1218	1383	1111	1098	958	0.526089	8.64011e-06	0.000105602	Up-regulated
ENSG00000147162	OGT	883	765	1355	1376	1273	-0.477539	8.69181e-06	0.000106143	Down-regulated
ENSG00000143061	IGSF3	466	410	798	724	746	-0.568625	8.78436e-06	0.000107181	Down-regulated
ENSG00000130702	LAMA5	3949	3488	6133	5619	5187	-0.382523	8.79638e-06	0.000107236	Down-regulated
ENSG00000144711	IQSEC1	228	231	456	449	406	-0.707285	8.90603e-06	0.00010848	Down-regulated
ENSG00000113594	LIFR	453	270	673	738	711	-0.759348	9.02671e-06	0.000109856	Down-regulated
ENSG00000197451	HNRNPAB	2545	2581	4167	3784	4974	-0.531083	9.04186e-06	0.000109946	Down-regulated
ENSG00000265415	CTD-2510F5.4	81	72	209	187	166	-1.07096	9.07333e-06	0.000110235	Down-regulated
ENSG00000101596	SMCHD1	1293	754	1926	1870	1811	-0.659399	9.15295e-06	0.000111107	Down-regulated
ENSG00000186185	KIF18B	539	522	940	902	838	-0.530686	9.29519e-06	0.000112738	Down-regulated
ENSG00000122008	POLK	178	101	331	333	281	-0.963016	9.48019e-06	0.000114884	Down-regulated
ENSG00000102780	DGKH	259	149	431	425	429	-0.860218	9.53153e-06	0.000115326	Down-regulated
ENSG00000133030	MPRIP	1968	1860	3075	2936	2752	-0.389143	9.53285e-06	0.000115326	Down-regulated
ENSG00000120256	LRP11	401	327	269	232	255	0.747609	9.60082e-06	0.000115951	Up-regulated
ENSG00000160714	UBE2Q1	1666	1655	1445	1416	1436	0.433661	9.59922e-06	0.000115951	Up-regulated
ENSG00000277072	STAG3L2	145	142	296	315	284	-0.835641	9.88937e-06	0.000119335	Down-regulated
ENSG00000196914	ARHGEF12	2463	1759	3369	3749	3356	-0.513176	9.91048e-06	0.000119488	Down-regulated
ENSG00000138663	COPS4	723	792	1250	1340	1210	-0.519163	9.96621e-06	0.000120058	Down-regulated
ENSG00000116030	SUMO1	3009	2718	2640	2422	2556	0.392039	9.99795e-06	0.000120339	Up-regulated
ENSG00000175130	MARCKSL1	635	589	499	460	474	0.577122	1.00774e-05	0.000121193	Up-regulated
ENSG00000198755	RPL10A	16745	17947	16910	14941	14717	0.38461	1.01266e-05	0.000121682	Up-regulated
ENSG00000177156	TALDO1	7441	8667	7241	6938	6787	0.429814	1.02931e-05	0.000123578	Up-regulated
ENSG00000171475	WIPF2	735	684	1163	1185	1118	-0.484059	1.04769e-05	0.000125679	Down-regulated
ENSG00000138071	ACTR2	5236	3867	7134	7518	7029	-0.453558	1.05314e-05	0.000126226	Down-regulated
ENSG00000116350	SRSF4	867	871	1376	1501	1370	-0.483653	1.06426e-05	0.000127452	Down-regulated
ENSG00000050130	JKAMP	1722	1414	2684	2407	2324	-0.438332	1.07576e-05	0.000128721	Down-regulated
ENSG00000137207	YIPF3	1932	2195	1825	1793	1545	0.487455	1.09018e-05	0.000130337	Up-regulated
ENSG00000166546	BEAN1	115	130	57	56	64	1.27579	1.09212e-05	0.000130458	Up-regulated
ENSG00000154237	LRRK1	237	201	429	423	399	-0.710898	1.09889e-05	0.000131047	Down-regulated
ENSG00000131100	ATP6V1E1	5184	4846	4863	4559	4296	0.353927	1.09817e-05	0.000131047	Up-regulated
ENSG00000263001	GTF2I	313	231	494	497	638	-0.786525	1.10033e-05	0.00013111	Down-regulated
ENSG00000012048	BRCA1	566	402	827	912	858	-0.625951	1.10269e-05	0.000131281	Down-regulated
ENSG00000163013	FBXO41	258	235	515	479	408	-0.7014	1.11898e-05	0.000133109	Down-regulated
ENSG00000161791	FMNL3	286	227	470	504	471	-0.693125	1.1205e-05	0.000133166	Down-regulated
ENSG00000059378	PARP12	897	955	789	739	736	0.517879	1.12133e-05	0.000133166	Up-regulated
ENSG00000165502	RPL36AL	7147	7528	6951	6122	6529	0.390119	1.12478e-05	0.000133464	Up-regulated
ENSG00000175467	SART1	2234	2603	3969	3751	3909	-0.456361	1.15072e-05	0.000136429	Down-regulated
ENSG00000259623	RP11-156E6.1	261	222	157	144	158	0.875746	1.15176e-05	0.000136438	Up-regulated
ENSG00000188610	FAM72B	258	247	457	479	474	-0.677423	1.16211e-05	0.00013755	Down-regulated
ENSG00000100479	POLE2	708	723	1239	1259	1070	-0.51053	1.17726e-05	0.000139227	Down-regulated
ENSG00000126883	NUP214	661	675	1126	1147	1037	-0.502198	1.19427e-05	0.000141122	Down-regulated
ENSG00000168461	RAB31	3495	2848	2834	2858	2621	0.411583	1.19597e-05	0.000141206	Up-regulated
ENSG00000167716	WDR81	567	627	1063	1056	931	-0.544009	1.19735e-05	0.000141252	Down-regulated
ENSG00000086548	CEACAM6	43	21	3	3	5	3.32826	1.19936e-05	0.000141371	Up-regulated
ENSG00000182095	TNRC18	2425	2164	3686	3296	3563	-0.39685	1.20216e-05	0.000141585	Down-regulated
ENSG00000089057	SLC23A2	231	192	448	452	352	-0.760798	1.20372e-05	0.00014165	Down-regulated
ENSG00000165813	CCDC186	195	107	346	323	335	-0.938362	1.20745e-05	0.000141972	Down-regulated
ENSG00000166886	NAB2	1053	1111	934	918	834	0.496221	1.21144e-05	0.000142324	Up-regulated
ENSG00000115902	SLC1A4	962	1037	826	854	762	0.519188	1.21443e-05	0.000142558	Up-regulated
ENSG00000103978	TMEM87A	782	607	576	530	502	0.590638	1.21758e-05	0.00014281	Up-regulated
ENSG00000102763	VWA8	262	198	436	491	413	-0.741933	1.22885e-05	0.000144013	Down-regulated
ENSG00000165671	NSD1	664	575	1032	1228	961	-0.575316	1.24226e-05	0.000145346	Down-regulated
ENSG00000104341	LAPTM4B	4026	3984	3688	3564	3612	0.365843	1.2419e-05	0.000145346	Up-regulated
ENSG00000278970	HEIH	405	564	336	348	311	0.775232	1.25053e-05	0.000146193	Up-regulated
ENSG00000170322	NFRKB	618	552	1003	1025	900	-0.519021	1.25803e-05	0.00014695	Down-regulated
ENSG00000139436	GIT2	160	150	330	319	293	-0.79796	1.26791e-05	0.000147981	Down-regulated
ENSG00000104894	CD37	8	12	52	74	45	-2.28537	1.27307e-05	0.000148462	Down-regulated
ENSG00000008300	CELSR3	271	262	511	489	465	-0.652914	1.28213e-05	0.000149396	Down-regulated
ENSG00000104067	TJP1	2065	1448	2884	2962	2826	-0.506017	1.2998e-05	0.000151208	Down-regulated
ENSG00000124155	PIGT	3529	3868	3446	3169	3122	0.412517	1.29943e-05	0.000151208	Up-regulated
ENSG00000185818	NAT8L	911	895	1469	1403	1456	-0.455793	1.31472e-05	0.000152818	Down-regulated
ENSG00000164244	PRRC1	649	553	1004	1032	956	-0.512949	1.33714e-05	0.000155298	Down-regulated
ENSG00000171206	TRIM8	1848	1774	1715	1470	1513	0.431117	1.34536e-05	0.000156125	Up-regulated
ENSG00000143398	PIP5K1A	3065	2662	4429	4370	4104	-0.368562	1.36993e-05	0.000158733	Down-regulated
ENSG00000240694	PNMA2	1438	1018	2135	2081	1905	-0.518074	1.37118e-05	0.000158733	Down-regulated
ENSG00000197903	HIST1H2BK	2492	2612	2347	2162	2216	0.409468	1.37108e-05	0.000158733	Up-regulated
ENSG00000104870	FCGRT	647	668	587	470	438	0.624946	1.37373e-05	0.000158899	Up-regulated
ENSG00000171552	BCL2L1	4036	4156	3852	3742	3412	0.381813	1.37614e-05	0.000159049	Up-regulated
ENSG00000162645	GBP2	323	260	174	203	195	0.827125	1.38067e-05	0.000159443	Up-regulated
ENSG00000164187	LMBRD2	666	509	1048	988	950	-0.544283	1.39812e-05	0.000161328	Down-regulated
ENSG00000058272	PPP1R12A	950	628	1343	1419	1379	-0.59583	1.40538e-05	0.000161903	Down-regulated
ENSG00000125166	GOT2	4970	5122	7512	7786	7475	-0.367955	1.40532e-05	0.000161903	Down-regulated
ENSG00000089327	FXYD5	1562	1779	1478	1415	1303	0.481318	1.42463e-05	0.000163856	Up-regulated
ENSG00000111335	OAS2	42	52	16	9	6	2.41912	1.42361e-05	0.000163856	Up-regulated
ENSG00000105738	SIPA1L3	576	416	1027	861	789	-0.629788	1.42635e-05	0.000163921	Down-regulated
ENSG00000134852	CLOCK	467	315	713	745	690	-0.659884	1.42939e-05	0.000164138	Down-regulated
ENSG00000104660	LEPROTL1	1335	1370	1227	1137	1096	0.452356	1.47789e-05	0.00016957	Up-regulated
ENSG00000106078	COBL	514	487	881	822	814	-0.524968	1.48117e-05	0.000169673	Down-regulated
ENSG00000105372	RPS19	25232	29459	25491	22684	23443	0.421606	1.48053e-05	0.000169673	Up-regulated
ENSG00000169241	SLC50A1	2812	2988	2716	2460	2481	0.407464	1.51377e-05	0.000173268	Up-regulated
ENSG00000239306	RBM14	1016	1066	1657	1660	1666	-0.452792	1.53474e-05	0.000175528	Down-regulated
ENSG00000006607	FARP2	346	275	596	592	509	-0.647432	1.54356e-05	0.000176394	Down-regulated
ENSG00000159479	MED8	748	846	646	652	596	0.560216	1.5449e-05	0.000176406	Up-regulated
ENSG00000143971	ETAA1	453	288	684	744	664	-0.700822	1.55334e-05	0.000177227	Down-regulated
ENSG00000141367	CLTC	8542	6876	11911	12258	10949	-0.386152	1.56218e-05	0.000178094	Down-regulated
ENSG00000214706	IFRD2	2258	2575	4073	3769	3612	-0.434679	1.57501e-05	0.000179413	Down-regulated
ENSG00000114127	XRN1	442	285	637	812	664	-0.743713	1.5775e-05	0.000179509	Down-regulated
ENSG00000177463	NR2C2	286	214	466	505	449	-0.705637	1.57837e-05	0.000179509	Down-regulated
ENSG00000168014	C2CD3	447	383	720	728	692	-0.563609	1.58203e-05	0.000179775	Down-regulated
ENSG00000187840	EIF4EBP1	4614	5881	4537	4034	4404	0.505771	1.58324e-05	0.000179775	Up-regulated
ENSG00000173540	GMPPB	379	414	701	694	687	-0.585406	1.59072e-05	0.00018048	Down-regulated
ENSG00000144659	SLC25A38	755	768	644	632	562	0.536175	1.60184e-05	0.000181598	Up-regulated
ENSG00000106400	ZNHIT1	1849	2066	1797	1561	1613	0.465068	1.61208e-05	0.000182613	Up-regulated
ENSG00000179820	MYADM	506	507	903	818	836	-0.529432	1.6153e-05	0.000182832	Down-regulated
ENSG00000174938	SEZ6L2	508	491	376	363	394	0.6226	1.61753e-05	0.000182938	Up-regulated
ENSG00000142002	DPP9	4217	4277	6526	6251	6176	-0.351338	1.63231e-05	0.000184464	Down-regulated
ENSG00000184371	CSF1	1667	1586	1436	1390	1425	0.418432	1.63963e-05	0.000185144	Up-regulated
ENSG00000136240	KDELR2	3457	3469	3223	3177	2980	0.369024	1.64819e-05	0.000185963	Up-regulated
ENSG00000088888	MAVS	724	789	1279	1294	1167	-0.497403	1.65255e-05	0.000186308	Down-regulated
ENSG00000164402	SEPT8	578	528	936	887	934	-0.514152	1.66277e-05	0.000187311	Down-regulated
ENSG00000072110	ACTN1	8489	8397	12717	12215	12088	-0.326515	1.67016e-05	0.000187996	Down-regulated
ENSG00000078401	EDN1	211	198	114	136	122	0.94011	1.69067e-05	0.000190154	Up-regulated
ENSG00000076685	NT5C2	610	460	929	990	854	-0.573221	1.70415e-05	0.000191518	Down-regulated
ENSG00000011376	LARS2	370	393	710	676	621	-0.5872	1.70591e-05	0.000191566	Down-regulated
ENSG00000149311	ATM	509	361	778	790	746	-0.612271	1.71793e-05	0.000192667	Down-regulated
ENSG00000067182	TNFRSF1A	5377	5662	5266	4956	4723	0.371213	1.71843e-05	0.000192667	Up-regulated
ENSG00000138035	PNPT1	1002	760	1516	1463	1361	-0.499461	1.72337e-05	0.000193068	Down-regulated
ENSG00000153395	LPCAT1	4106	3899	3870	3628	3464	0.35231	1.73451e-05	0.000194164	Up-regulated
ENSG00000100442	FKBP3	1697	1604	2542	2483	2882	-0.457864	1.74208e-05	0.000194836	Down-regulated
ENSG00000102265	TIMP1	1728	2236	1678	1609	1502	0.540168	1.74325e-05	0.000194836	Up-regulated
ENSG00000163507	KIAA1524	413	286	642	711	593	-0.67822	1.75073e-05	0.000195518	Down-regulated
ENSG00000166401	SERPINB8	585	505	454	410	395	0.596198	1.75738e-05	0.000196107	Up-regulated
ENSG00000080815	PSEN1	1841	1665	1652	1518	1411	0.419522	1.77975e-05	0.000198448	Up-regulated
ENSG00000116209	TMEM59	1981	1779	1800	1541	1552	0.425224	1.78918e-05	0.000199344	Up-regulated
ENSG00000196422	PPP1R26	1088	1032	1781	1613	1593	-0.428285	1.803e-05	0.000200726	Down-regulated
ENSG00000112419	PHACTR2	261	200	468	432	410	-0.704581	1.8088e-05	0.000201215	Down-regulated
ENSG00000136897	MRPL50	963	854	1419	1443	1513	-0.465757	1.81212e-05	0.000201427	Down-regulated
ENSG00000117472	TSPAN1	187	212	114	134	107	0.977026	1.82126e-05	0.000202284	Up-regulated
ENSG00000123609	NMI	460	343	290	292	272	0.711303	1.82838e-05	0.000202917	Up-regulated
ENSG00000104093	DMXL2	291	194	477	482	446	-0.736009	1.86077e-05	0.000206212	Down-regulated
ENSG00000173692	PSMD1	2531	2073	3439	3654	3628	-0.419396	1.86096e-05	0.000206212	Down-regulated
ENSG00000100422	CERK	415	339	659	640	690	-0.598557	1.87348e-05	0.000207437	Down-regulated
ENSG00000113719	ERGIC1	2639	2547	4015	3790	3812	-0.358161	1.8836e-05	0.000208396	Down-regulated
ENSG00000175166	PSMD2	12611	13966	20988	20695	18954	-0.380621	1.8911e-05	0.000209063	Down-regulated
ENSG00000143624	INTS3	938	934	1550	1533	1382	-0.447367	1.915e-05	0.000211217	Down-regulated
ENSG00000172292	CERS6	186	129	357	332	290	-0.834603	1.91449e-05	0.000211217	Down-regulated
ENSG00000071553	ATP6AP1	1147	1087	1004	942	905	0.453785	1.91503e-05	0.000211217	Up-regulated
ENSG00000125676	THOC2	706	525	1032	1118	1000	-0.555953	1.92947e-05	0.000212645	Down-regulated
ENSG00000168497	SDPR	489	429	813	741	779	-0.542213	1.94735e-05	0.000214449	Down-regulated
ENSG00000182117	NOP10	3544	4193	3568	3223	3134	0.452068	1.95977e-05	0.00021565	Up-regulated
ENSG00000188786	MTF1	255	163	405	412	442	-0.794977	1.99807e-05	0.000219695	Down-regulated
ENSG00000143183	TMCO1	1878	1730	1677	1529	1559	0.403405	2.02128e-05	0.000222076	Up-regulated
ENSG00000143878	RHOB	1067	1011	863	851	895	0.475518	2.04248e-05	0.000224232	Up-regulated
ENSG00000268205	CTC-444N24.11	223	130	90	63	106	1.23901	2.05984e-05	0.000225964	Up-regulated
ENSG00000188549	C15orf52	475	426	788	738	757	-0.537565	2.06239e-05	0.00022607	Down-regulated
ENSG00000071655	MBD3	1471	1842	1401	1352	1292	0.523672	2.06789e-05	0.000226497	Up-regulated
ENSG00000110906	KCTD10	1188	1097	1900	1756	1677	-0.417341	2.07651e-05	0.000227133	Down-regulated
ENSG00000169756	LIMS1	455	292	681	709	687	-0.679025	2.07848e-05	0.000227133	Down-regulated
ENSG00000143575	HAX1	5209	5998	5174	4894	4646	0.4176	2.07728e-05	0.000227133	Up-regulated
ENSG00000105185	PDCD5	2035	1980	1934	1685	1660	0.41216	2.0845e-05	0.000227617	Up-regulated
ENSG00000204977	TRIM13	292	241	165	200	145	0.866266	2.14847e-05	0.000234422	Up-regulated
ENSG00000108389	MTMR4	787	676	1258	1195	1099	-0.475657	2.16334e-05	0.000235863	Down-regulated
ENSG00000102007	PLP2	3014	3312	2897	2820	2632	0.408644	2.17391e-05	0.000236835	Up-regulated
ENSG00000114978	MOB1A	2279	1834	3186	3191	3126	-0.407379	2.17581e-05	0.000236861	Down-regulated
ENSG00000088247	KHSRP	6485	6331	9581	9360	9096	-0.323751	2.17886e-05	0.000237011	Down-regulated
ENSG00000186566	GPATCH8	729	599	1086	1113	1065	-0.495789	2.19358e-05	0.000238431	Down-regulated
ENSG00000164070	HSPA4L	316	190	496	551	465	-0.783168	2.19815e-05	0.000238745	Down-regulated
ENSG00000153140	CETN3	620	583	945	1094	985	-0.526445	2.20588e-05	0.000239401	Down-regulated
ENSG00000107960	STN1	434	477	342	328	345	0.651319	2.214e-05	0.0002401	Up-regulated
ENSG00000115652	UXS1	876	832	746	673	699	0.494843	2.21956e-05	0.00024052	Up-regulated
ENSG00000149357	LAMTOR1	2489	2722	2442	2274	2073	0.428156	2.24195e-05	0.000242761	Up-regulated
ENSG00000144724	PTPRG	564	473	891	886	821	-0.522087	2.24944e-05	0.000243388	Down-regulated
ENSG00000099821	POLRMT	2398	2761	4241	4004	3902	-0.425562	2.25809e-05	0.000244138	Down-regulated
ENSG00000042493	CAPG	2986	3674	2991	2798	2607	0.478128	2.26659e-05	0.00024487	Up-regulated
ENSG00000100316	RPL3	39551	46064	40597	36836	35960	0.405703	2.27049e-05	0.000245107	Up-regulated
ENSG00000135940	COX5B	2327	2776	2248	2128	2112	0.464009	2.29092e-05	0.000247124	Up-regulated
ENSG00000015676	NUDCD3	1436	1642	2614	2451	2305	-0.449531	2.30915e-05	0.000248902	Down-regulated
ENSG00000163125	RPRD2	1070	874	1630	1630	1424	-0.46586	2.31279e-05	0.000249106	Down-regulated
ENSG00000114942	EEF1B2	9387	10518	9369	9032	8020	0.401894	2.32406e-05	0.00025013	Up-regulated
ENSG00000166348	USP54	188	123	354	364	275	-0.874393	2.33653e-05	0.000251283	Down-regulated
ENSG00000146858	ZC3HAV1L	73	67	194	148	174	-1.07656	2.37639e-05	0.000255376	Down-regulated
ENSG00000100320	RBFOX2	1607	1306	2261	2350	2210	-0.426347	2.39042e-05	0.000256691	Down-regulated
ENSG00000165392	WRN	356	254	582	577	520	-0.660441	2.39683e-05	0.000257185	Down-regulated
ENSG00000275234	CTD-2396E7.11	134	142	64	54	87	1.23226	2.41971e-05	0.000259445	Up-regulated
ENSG00000168002	POLR2G	1883	2118	1813	1691	1652	0.443526	2.43322e-05	0.000260696	Up-regulated
ENSG00000137822	TUBGCP4	372	326	631	586	607	-0.58245	2.44107e-05	0.000261341	Down-regulated
ENSG00000130939	UBE4B	726	579	1092	1048	1089	-0.506203	2.44403e-05	0.000261462	Down-regulated
ENSG00000147459	DOCK5	1446	1011	2067	2056	1948	-0.506703	2.46926e-05	0.000263962	Down-regulated
ENSG00000162430	SELENON	586	558	989	955	876	-0.495734	2.4854e-05	0.000265489	Down-regulated
ENSG00000090581	GNPTG	418	471	316	327	336	0.667992	2.49181e-05	0.000265974	Up-regulated
ENSG00000175931	UBE2O	947	886	1464	1432	1418	-0.430426	2.53154e-05	0.000270012	Down-regulated
ENSG00000117691	NENF	796	937	646	629	734	0.594145	2.53625e-05	0.000270312	Up-regulated
ENSG00000165792	METTL17	674	635	1135	1086	976	-0.48219	2.54547e-05	0.000271092	Down-regulated
ENSG00000116514	RNF19B	914	945	785	770	766	0.486206	2.56253e-05	0.000272704	Up-regulated
ENSG00000145723	GIN1	129	94	259	249	220	-0.905059	2.56891e-05	0.000273179	Down-regulated
ENSG00000180198	RCC1	1371	1334	2114	2116	1993	-0.396448	2.57135e-05	0.000273235	Down-regulated
ENSG00000101294	HM13	4287	4862	4198	4109	3734	0.413795	2.58197e-05	0.00027401	Up-regulated
ENSG00000113845	TIMMDC1	1625	1504	1455	1314	1338	0.412555	2.58249e-05	0.00027401	Up-regulated
ENSG00000134107	BHLHE40	1025	970	833	833	850	0.469246	2.58598e-05	0.000274176	Up-regulated
ENSG00000065060	UHRF1BP1	1271	942	1874	1890	1656	-0.49177	2.60899e-05	0.000276409	Down-regulated
ENSG00000006740	ARHGAP44	200	162	334	361	370	-0.756658	2.65934e-05	0.000281325	Down-regulated
ENSG00000178053	MLF1	554	524	871	983	860	-0.527865	2.65884e-05	0.000281325	Down-regulated
ENSG00000135924	DNAJB2	746	871	687	620	621	0.556344	2.67352e-05	0.000282615	Up-regulated
ENSG00000173227	SYT12	1262	1317	1163	1092	1059	0.445832	2.68595e-05	0.000283718	Up-regulated
ENSG00000147789	ZNF7	432	347	280	290	277	0.680331	2.68862e-05	0.00028379	Up-regulated
ENSG00000013810	TACC3	4192	4678	6973	6897	6483	-0.389198	2.70324e-05	0.000284998	Down-regulated
ENSG00000162402	USP24	755	420	1084	1188	1047	-0.704957	2.70607e-05	0.000284998	Down-regulated
ENSG00000214357	NEURL1B	125	114	238	248	281	-0.880737	2.70423e-05	0.000284998	Down-regulated
ENSG00000110031	LPXN	148	135	64	90	69	1.14634	2.74608e-05	0.000288998	Up-regulated
ENSG00000119638	NEK9	1675	1405	2449	2484	2214	-0.411531	2.74858e-05	0.000289047	Down-regulated
ENSG00000131016	AKAP12	1646	1184	2340	2359	2177	-0.481696	2.76118e-05	0.000290158	Down-regulated
ENSG00000146733	PSPH	2142	1987	1907	1897	1695	0.391906	2.77956e-05	0.000291874	Up-regulated
ENSG00000113368	LMNB1	1383	1250	2126	1914	2095	-0.416847	2.80246e-05	0.000294062	Down-regulated
ENSG00000129103	SUMF2	3881	4004	3686	3491	3543	0.363652	2.81168e-05	0.000294813	Up-regulated
ENSG00000143545	RAB13	3237	3341	3052	3005	2851	0.369646	2.81518e-05	0.000294962	Up-regulated
ENSG00000163710	PCOLCE2	477	395	347	307	320	0.643069	2.81753e-05	0.000294991	Up-regulated
ENSG00000038219	BOD1L1	360	222	520	618	560	-0.750162	2.866e-05	0.000299846	Down-regulated
ENSG00000233927	RPS28	5885	7210	5836	5028	5695	0.472253	2.89934e-05	0.000303111	Up-regulated
ENSG00000103888	CEMIP	700	512	481	470	430	0.611887	2.91255e-05	0.000304269	Up-regulated
ENSG00000175387	SMAD2	1973	1772	1528	1697	1629	0.427878	2.91575e-05	0.000304379	Up-regulated
ENSG00000137509	PRCP	1551	1406	1345	1328	1178	0.423865	2.94396e-05	0.0003071	Up-regulated
ENSG00000269899	RP11-589N15.2	36	45	11	8	8	2.39809	2.94745e-05	0.000307238	Up-regulated
ENSG00000197989	SNHG12	221	238	149	164	117	0.903486	2.95367e-05	0.000307661	Up-regulated
ENSG00000173801	JUP	2114	2178	2023	1903	1764	0.401198	2.98937e-05	0.000311152	Up-regulated
ENSG00000151718	WWC2	291	217	501	456	454	-0.672619	2.992e-05	0.000311199	Down-regulated
ENSG00000146072	TNFRSF21	1005	874	842	768	747	0.477064	2.99642e-05	0.000311431	Up-regulated
ENSG00000044446	PHKA2	85	99	200	215	210	-0.957211	3.00544e-05	0.00031214	Down-regulated
ENSG00000079805	DNM2	3882	4017	5993	5743	6090	-0.368214	3.02381e-05	0.00031382	Down-regulated
ENSG00000117305	HMGCL	580	618	486	485	445	0.566546	3.03088e-05	0.000314324	Up-regulated
ENSG00000105327	BBC3	172	207	117	95	121	0.995681	3.06002e-05	0.000317115	Up-regulated
ENSG00000011304	PTBP1	9868	10337	15272	15008	14378	-0.336759	3.10176e-05	0.000320806	Down-regulated
ENSG00000122406	RPL5	13909	13591	13776	12733	11733	0.33159	3.1006e-05	0.000320806	Up-regulated
ENSG00000173486	FKBP2	1473	1723	1388	1249	1356	0.488192	3.10239e-05	0.000320806	Up-regulated
ENSG00000100567	PSMA3	3314	3259	4796	5088	4855	-0.360228	3.16557e-05	0.000327101	Down-regulated
ENSG00000108592	FTSJ3	1907	2181	3291	3214	3098	-0.422812	3.18295e-05	0.000328658	Down-regulated
ENSG00000165169	DYNLT3	519	397	772	786	800	-0.564593	3.2022e-05	0.000330407	Down-regulated
ENSG00000095139	ARCN1	2071	1739	2895	3052	2793	-0.3959	3.25371e-05	0.000335479	Down-regulated
ENSG00000107263	RAPGEF1	1534	1478	2373	2352	2154	-0.385634	3.2608e-05	0.000335966	Down-regulated
ENSG00000131844	MCCC2	1129	945	1792	1609	1521	-0.442902	3.28361e-05	0.000338072	Down-regulated
ENSG00000130985	UBA1	6023	6486	9780	9214	9067	-0.35725	3.30308e-05	0.00033983	Down-regulated
ENSG00000146425	DYNLT1	1058	1222	1000	868	934	0.51224	3.31203e-05	0.000340505	Up-regulated
ENSG00000147813	NAPRT	566	699	1098	1013	1326	-0.634756	3.32624e-05	0.00034172	Down-regulated
ENSG00000092201	SUPT16H	2875	2260	4069	3999	3732	-0.399182	3.33693e-05	0.00034257	Down-regulated
ENSG00000186260	MKL2	354	235	542	559	543	-0.683531	3.3471e-05	0.000343367	Down-regulated
ENSG00000205220	PSMB10	101	123	63	46	53	1.27913	3.36043e-05	0.000344487	Up-regulated
ENSG00000124831	LRRFIP1	1902	1247	2678	2697	2502	-0.525945	3.36422e-05	0.000344626	Down-regulated
ENSG00000119682	AREL1	892	833	1357	1389	1325	-0.434589	3.37489e-05	0.000345472	Down-regulated
ENSG00000101473	ACOT8	492	589	437	414	371	0.634343	3.38233e-05	0.000345984	Up-regulated
ENSG00000078674	PCM1	1721	1156	2424	2432	2284	-0.51405	3.41083e-05	0.000348649	Down-regulated
ENSG00000170860	LSM3	803	821	1279	1277	1418	-0.486651	3.42356e-05	0.000349699	Down-regulated
ENSG00000138594	TMOD3	2016	1371	2800	2828	2691	-0.499166	3.4338e-05	0.000350493	Down-regulated
ENSG00000121057	AKAP1	550	504	864	868	870	-0.500259	3.45497e-05	0.000352402	Down-regulated
ENSG00000179271	GADD45GIP1	1707	1844	2908	2574	2897	-0.431255	3.47103e-05	0.000353787	Down-regulated
ENSG00000156011	PSD3	499	339	772	755	705	-0.614501	3.48349e-05	0.000354803	Down-regulated
ENSG00000164941	INTS8	1072	744	1562	1544	1433	-0.522914	3.53005e-05	0.000359288	Down-regulated
ENSG00000142945	KIF2C	1150	1189	1846	1787	1832	-0.418158	3.56288e-05	0.00036237	Down-regulated
ENSG00000198816	ZNF358	267	355	208	198	214	0.815694	3.57055e-05	0.000362891	Up-regulated
ENSG00000011405	PIK3C2A	461	258	687	688	699	-0.735104	3.58066e-05	0.00036366	Down-regulated
ENSG00000137876	RSL24D1	4384	4020	5976	6600	6359	-0.369478	3.593e-05	0.000364652	Down-regulated
ENSG00000002834	LASP1	6941	7716	11438	11087	10664	-0.370108	3.59687e-05	0.000364786	Down-regulated
ENSG00000070159	PTPN3	610	533	979	946	876	-0.48903	3.62983e-05	0.000367343	Down-regulated
ENSG00000164062	APEH	2534	2899	4571	4253	3926	-0.419939	3.62827e-05	0.000367343	Down-regulated
ENSG00000215447	BX322557.10	65	40	169	128	129	-1.21927	3.62814e-05	0.000367343	Down-regulated
ENSG00000137575	SDCBP	3912	3275	3385	3274	3065	0.366591	3.66116e-05	0.000370251	Up-regulated
ENSG00000116586	LAMTOR2	1575	1757	1542	1404	1328	0.450768	3.69384e-05	0.00037329	Up-regulated
ENSG00000004700	RECQL	539	330	886	752	766	-0.670572	3.70439e-05	0.000374091	Down-regulated
ENSG00000142208	AKT1	2373	2528	3973	3728	3493	-0.382892	3.75404e-05	0.000378836	Down-regulated
ENSG00000228672	PROB1	154	150	324	303	278	-0.767248	3.75993e-05	0.000379161	Down-regulated
ENSG00000162517	PEF1	1060	1177	1018	931	806	0.510331	3.76462e-05	0.000379367	Up-regulated
ENSG00000162407	PLPP3	1176	934	886	927	784	0.502269	3.7694e-05	0.000379579	Up-regulated
ENSG00000129518	EAPP	1864	1872	1758	1659	1553	0.395443	3.81321e-05	0.00038372	Up-regulated
ENSG00000168522	FNTA	817	733	674	646	604	0.492669	3.86699e-05	0.000388856	Up-regulated
ENSG00000116406	EDEM3	369	252	574	604	532	-0.66252	3.8908e-05	0.000390974	Down-regulated
ENSG00000163781	TOPBP1	750	443	1095	1132	1019	-0.648998	3.89582e-05	0.000391203	Down-regulated
ENSG00000020577	SAMD4A	895	660	1272	1292	1277	-0.505662	3.91639e-05	0.000392992	Down-regulated
ENSG00000157212	PAXIP1	303	295	581	522	488	-0.604717	3.93461e-05	0.000394542	Down-regulated
ENSG00000184106	TREML3P	62	58	23	23	13	1.83312	3.94426e-05	0.000395231	Up-regulated
ENSG00000167930	FAM234A	318	494	292	278	226	0.846846	3.95336e-05	0.000395864	Up-regulated
ENSG00000133731	IMPA1	731	563	1075	1036	1103	-0.512839	3.95882e-05	0.000396133	Down-regulated
ENSG00000276710	CSPG4P10	59	34	131	139	117	-1.25916	3.97811e-05	0.000397783	Down-regulated
ENSG00000160712	IL6R	233	226	449	421	394	-0.655137	3.98298e-05	0.000397991	Down-regulated
ENSG00000029363	BCLAF1	1029	776	1510	1535	1359	-0.486072	3.99726e-05	0.000399138	Down-regulated
ENSG00000102531	FNDC3A	619	427	916	943	858	-0.578563	4.01038e-05	0.000400167	Down-regulated
ENSG00000187790	FANCM	138	88	287	263	208	-0.944564	4.01327e-05	0.000400175	Down-regulated
ENSG00000175066	GK5	204	137	349	347	324	-0.781704	4.08038e-05	0.000406581	Down-regulated
ENSG00000104626	ERI1	1463	1141	2178	1984	1976	-0.435599	4.10973e-05	0.00040922	Down-regulated
ENSG00000277147	LINC00869	237	265	183	147	166	0.826374	4.18064e-05	0.00041599	Up-regulated
ENSG00000130787	HIP1R	936	802	1441	1384	1284	-0.437654	4.19468e-05	0.000417096	Down-regulated
ENSG00000102189	EEA1	331	174	503	504	531	-0.814874	4.20259e-05	0.000417129	Down-regulated
ENSG00000104356	POP1	218	210	463	369	381	-0.695632	4.20381e-05	0.000417129	Down-regulated
ENSG00000106976	DNM1	838	855	1340	1354	1322	-0.440305	4.20032e-05	0.000417129	Down-regulated
ENSG00000266074	BAHCC1	331	271	578	520	503	-0.607735	4.22019e-05	0.000418463	Down-regulated
ENSG00000168078	PBK	960	706	1443	1341	1305	-0.495031	4.23316e-05	0.000419457	Down-regulated
ENSG00000144366	GULP1	481	357	824	706	672	-0.591529	4.28161e-05	0.000423963	Down-regulated
ENSG00000041982	TNC	2366	2023	3493	3453	3036	-0.381627	4.29236e-05	0.000424732	Down-regulated
ENSG00000142731	PLK4	299	265	509	488	502	-0.60699	4.32996e-05	0.000428124	Down-regulated
ENSG00000162366	PDZK1IP1	134	157	94	64	78	1.11343	4.33266e-05	0.000428124	Up-regulated
ENSG00000139218	SCAF11	1049	659	1542	1520	1375	-0.58044	4.33613e-05	0.000428171	Down-regulated
ENSG00000163872	YEATS2	745	678	1292	1131	1042	-0.477553	4.33968e-05	0.000428223	Down-regulated
ENSG00000107186	MPDZ	323	221	483	564	488	-0.698891	4.44205e-05	0.000438022	Down-regulated
ENSG00000175854	SWI5	926	944	873	745	703	0.497045	4.44556e-05	0.000438064	Up-regulated
ENSG00000221968	FADS3	1324	1420	1217	1154	1174	0.43796	4.45583e-05	0.000438773	Up-regulated
ENSG00000188158	NHS	181	129	326	299	306	-0.786358	4.47959e-05	0.000440807	Down-regulated
ENSG00000035862	TIMP2	2557	2333	2285	2282	1894	0.403887	4.52791e-05	0.000445255	Up-regulated
ENSG00000260196	RP1-239B22.5	57	70	23	25	20	1.71206	4.57178e-05	0.000449259	Up-regulated
ENSG00000112640	PPP2R5D	1763	1986	2996	2945	2794	-0.411284	4.57541e-05	0.000449306	Down-regulated
ENSG00000183751	TBL3	953	1079	1784	1643	1498	-0.466777	4.58263e-05	0.000449704	Down-regulated
ENSG00000276600	RAB7B	116	166	88	67	65	1.17466	4.61582e-05	0.000452649	Up-regulated
ENSG00000103356	EARS2	642	594	1069	1038	908	-0.480648	4.61968e-05	0.000452716	Down-regulated
ENSG00000139629	GALNT6	142	131	265	285	276	-0.794018	4.64979e-05	0.000455354	Down-regulated
ENSG00000140575	IQGAP1	5458	4265	7461	7763	6939	-0.388068	4.65927e-05	0.000455968	Down-regulated
ENSG00000105429	MEGF8	914	857	1439	1397	1308	-0.4212	4.692e-05	0.000458855	Down-regulated
ENSG00000123405	NFE2	60	100	31	35	27	1.59983	4.77859e-05	0.000467003	Up-regulated
ENSG00000175305	CCNE2	55	45	140	130	121	-1.16336	4.79593e-05	0.000468055	Down-regulated
ENSG00000089009	RPL6	22183	23026	22508	20786	19763	0.328323	4.79352e-05	0.000468055	Up-regulated
ENSG00000120253	NUP43	391	359	662	679	586	-0.556312	4.80716e-05	0.00046883	Down-regulated
ENSG00000180921	FAM83H	2150	2031	3119	3121	3091	-0.353938	4.84742e-05	0.000472432	Down-regulated
ENSG00000100731	PCNX1	731	539	1086	1133	976	-0.530618	4.85554e-05	0.0004729	Down-regulated
ENSG00000106771	TMEM245	3257	2453	4325	4580	4399	-0.421714	4.87704e-05	0.00047467	Down-regulated
ENSG00000145016	RUBCN	434	346	691	663	644	-0.555111	4.91544e-05	0.00047808	Down-regulated
ENSG00000116679	IVNS1ABP	678	648	1066	1112	1013	-0.461951	4.93337e-05	0.000479497	Down-regulated
ENSG00000104147	OIP5	255	257	464	452	465	-0.626166	4.94707e-05	0.0004805	Down-regulated
ENSG00000156030	ELMSAN1	688	595	1094	1103	939	-0.485109	4.98665e-05	0.000484015	Down-regulated
ENSG00000233101	HOXB-AS3	8	7	50	37	46	-2.34372	5.03518e-05	0.000488392	Down-regulated
ENSG00000092621	PHGDH	9255	10924	9481	8995	8176	0.410248	5.04096e-05	0.000488619	Up-regulated
ENSG00000283041	RP11-371A22.1	4365	4581	4273	3919	4028	0.357578	5.1046e-05	0.000494452	Up-regulated
ENSG00000100342	APOL1	83	86	37	36	39	1.39924	5.13642e-05	0.000497196	Up-regulated
ENSG00000109180	OCIAD1	2841	2454	2559	2299	2296	0.369612	5.15645e-05	0.000498795	Up-regulated
ENSG00000166140	ZFYVE19	1076	1214	993	955	944	0.472011	5.18043e-05	0.000500775	Up-regulated
ENSG00000224032	EPB41L4A-AS1	337	343	243	269	222	0.696386	5.19708e-05	0.000502043	Up-regulated
ENSG00000115685	PPP1R7	1248	1435	1220	1077	1089	0.474442	5.20133e-05	0.000502114	Up-regulated
ENSG00000143476	DTL	692	573	1017	1094	982	-0.487994	5.25946e-05	0.000507381	Down-regulated
ENSG00000150760	DOCK1	613	499	1002	982	813	-0.526898	5.2777e-05	0.000508796	Down-regulated
ENSG00000145833	DDX46	1498	1096	2053	2148	2026	-0.464713	5.31768e-05	0.000511957	Down-regulated
ENSG00000125037	EMC3	914	882	787	777	719	0.45961	5.31544e-05	0.000511957	Up-regulated
ENSG00000243927	MRPS6	457	500	400	305	363	0.650509	5.34114e-05	0.000513868	Up-regulated
ENSG00000119048	UBE2B	849	805	674	711	686	0.479653	5.3595e-05	0.000515286	Up-regulated
ENSG00000148411	NACC2	581	481	888	869	855	-0.496258	5.39403e-05	0.000517907	Down-regulated
ENSG00000255112	CHMP1B	1771	1516	1524	1417	1410	0.398542	5.39343e-05	0.000517907	Up-regulated
ENSG00000213614	HEXA	208	202	107	127	144	0.918689	5.45761e-05	0.000523659	Up-regulated
ENSG00000181026	AEN	855	866	1460	1389	1242	-0.441481	5.49964e-05	0.000527336	Down-regulated
ENSG00000182774	RPS17	2504	2859	2512	2180	2293	0.428737	5.53029e-05	0.000529918	Up-regulated
ENSG00000179051	RCC2	1487	1414	2247	2135	2191	-0.375329	5.5381e-05	0.000529953	Down-regulated
ENSG00000198420	TCAF1	534	434	829	836	754	-0.518907	5.53539e-05	0.000529953	Down-regulated
ENSG00000142173	COL6A2	2460	2660	2517	2118	2059	0.42353	5.54899e-05	0.000530639	Up-regulated
ENSG00000031698	SARS	5358	5544	5200	5024	4884	0.336445	5.55859e-05	0.0005312	Up-regulated
ENSG00000116337	AMPD2	494	494	811	821	810	-0.500226	5.57285e-05	0.000532206	Down-regulated
ENSG00000035499	DEPDC1B	574	445	880	880	795	-0.524615	5.58855e-05	0.000533	Down-regulated
ENSG00000218510	LINC00339	336	342	282	210	229	0.7199	5.58866e-05	0.000533	Up-regulated
ENSG00000149115	TNKS1BP1	2446	2751	4126	3929	3885	-0.391066	5.66524e-05	0.00053959	Down-regulated
ENSG00000169660	HEXDC	302	337	208	208	247	0.752447	5.66534e-05	0.00053959	Up-regulated
ENSG00000101109	STK4	602	442	915	896	829	-0.537997	5.67526e-05	0.000540174	Down-regulated
ENSG00000169683	LRRC45	562	599	963	952	928	-0.485038	5.70732e-05	0.000542512	Down-regulated
ENSG00000155252	PI4K2A	1046	1120	969	943	832	0.46757	5.70744e-05	0.000542512	Up-regulated
ENSG00000129657	SEC14L1	845	686	1269	1245	1151	-0.45698	5.74597e-05	0.00054581	Down-regulated
ENSG00000106460	TMEM106B	855	671	1235	1284	1172	-0.473285	5.78285e-05	0.000548947	Down-regulated
ENSG00000084733	RAB10	4115	3392	3567	3406	3219	0.361324	5.8443e-05	0.000554182	Up-regulated
ENSG00000266208	CTD-2267D19.3	417	435	319	351	289	0.636584	5.84579e-05	0.000554182	Up-regulated
ENSG00000111961	SASH1	213	188	386	392	344	-0.680065	5.86537e-05	0.000555669	Down-regulated
ENSG00000123575	FAM199X	639	489	952	925	920	-0.50967	5.89811e-05	0.000558399	Down-regulated
ENSG00000099864	PALM	595	651	513	523	447	0.557667	5.92496e-05	0.000560568	Up-regulated
ENSG00000003137	CYP26B1	257	239	465	462	411	-0.626288	5.92911e-05	0.000560588	Down-regulated
ENSG00000164054	SHISA5	3160	3668	3180	2929	2881	0.413546	5.93566e-05	0.000560835	Up-regulated
ENSG00000183814	LIN9	345	310	548	581	573	-0.575024	5.95689e-05	0.000562468	Down-regulated
ENSG00000167767	KRT80	3561	3554	5410	5410	4909	-0.337786	5.98506e-05	0.000564753	Down-regulated
ENSG00000177311	ZBTB38	2412	1703	3309	3371	3133	-0.455575	6.00726e-05	0.000566472	Down-regulated
ENSG00000148840	PPRC1	1198	1079	1750	1740	1734	-0.39474	6.02043e-05	0.00056717	Down-regulated
ENSG00000175591	P2RY2	169	130	331	316	257	-0.792531	6.02262e-05	0.00056717	Down-regulated
ENSG00000123473	STIL	571	381	801	906	813	-0.607701	6.08184e-05	0.000572368	Down-regulated
ENSG00000146757	ZNF92	153	98	240	266	315	-0.916172	6.11451e-05	0.000575063	Down-regulated
ENSG00000167815	PRDX2	1565	1826	1557	1432	1343	0.457665	6.15315e-05	0.000578315	Up-regulated
ENSG00000162775	RBM15	217	173	339	400	381	-0.722427	6.19037e-05	0.00058143	Down-regulated
ENSG00000176845	METRNL	457	525	418	358	343	0.622454	6.19523e-05	0.000581502	Up-regulated
ENSG00000256053	APOPT1	286	290	225	194	190	0.727363	6.20059e-05	0.000581622	Up-regulated
ENSG00000140905	GCSH	105	122	264	197	313	-0.96386	6.20819e-05	0.000581952	Down-regulated
ENSG00000070366	SMG6	261	214	482	433	391	-0.654846	6.23328e-05	0.000583535	Down-regulated
ENSG00000128165	ADM2	942	1019	881	818	779	0.471124	6.22944e-05	0.000583535	Up-regulated
ENSG00000167632	TRAPPC9	182	185	369	383	306	-0.719865	6.37646e-05	0.000596546	Down-regulated
ENSG00000104763	ASAH1	1838	1479	1565	1321	1384	0.438097	6.39373e-05	0.000597769	Up-regulated
ENSG00000135622	SEMA4F	525	501	856	884	783	-0.492692	6.40697e-05	0.000598615	Down-regulated
ENSG00000130940	CASZ1	158	114	292	274	261	-0.803276	6.45334e-05	0.000602551	Down-regulated
ENSG00000275832	ARHGAP23	392	373	660	626	649	-0.534231	6.48852e-05	0.00060544	Down-regulated
ENSG00000101363	MANBAL	2471	2714	2359	2266	2289	0.392854	6.49448e-05	0.000605598	Up-regulated
ENSG00000079462	PAFAH1B3	635	711	582	493	534	0.551584	6.50599e-05	0.000606275	Up-regulated
ENSG00000141562	NARF	937	1123	878	869	788	0.511434	6.52123e-05	0.000607298	Up-regulated
ENSG00000130749	ZC3H4	482	443	817	718	765	-0.509479	6.54223e-05	0.000608855	Down-regulated
ENSG00000110092	CCND1	2828	2358	3904	3881	3793	-0.356973	6.56698e-05	0.000610276	Down-regulated
ENSG00000120742	SERP1	2034	1895	3043	2782	3041	-0.370197	6.56275e-05	0.000610276	Down-regulated
ENSG00000198692	EIF1AY	582	600	963	999	916	-0.477379	6.5727e-05	0.000610276	Down-regulated
ENSG00000142534	RPS11	15252	18119	15271	13499	15064	0.416529	6.57464e-05	0.000610276	Up-regulated
ENSG00000145220	LYAR	950	810	1449	1329	1348	-0.426054	6.60328e-05	0.000612535	Down-regulated
ENSG00000204580	DDR1	2787	2826	2710	2495	2466	0.356482	6.63011e-05	0.000614623	Up-regulated
ENSG00000129347	KRI1	818	750	1278	1202	1199	-0.425934	6.63714e-05	0.000614783	Down-regulated
ENSG00000108551	RASD1	323	321	222	222	248	0.700299	6.64047e-05	0.000614783	Up-regulated
ENSG00000121966	CXCR4	84	54	29	29	17	1.68091	6.65175e-05	0.000615428	Up-regulated
ENSG00000143319	ISG20L2	892	850	1352	1478	1293	-0.438165	6.66501e-05	0.000616253	Down-regulated
ENSG00000050426	LETMD1	1109	940	936	852	831	0.449403	6.70745e-05	0.000619775	Up-regulated
ENSG00000105447	GRWD1	1466	1578	2463	2327	2217	-0.394373	6.87774e-05	0.000635098	Down-regulated
ENSG00000149260	CAPN5	322	352	598	564	595	-0.575272	6.92221e-05	0.000638698	Down-regulated
ENSG00000280206	CTB-193M12.5	220	207	133	137	148	0.833758	6.9257e-05	0.000638698	Up-regulated
ENSG00000089248	ERP29	3301	3629	3256	3154	2915	0.380944	6.95041e-05	0.000640563	Up-regulated
ENSG00000156804	FBXO32	186	173	111	91	123	0.946498	6.96774e-05	0.000641744	Up-regulated
ENSG00000131788	PIAS3	652	787	1258	1169	1146	-0.501495	7.00405e-05	0.000644535	Down-regulated
ENSG00000161999	JMJD8	424	509	854	711	1049	-0.679942	7.0071e-05	0.000644535	Down-regulated
ENSG00000105355	PLIN3	4593	4813	7467	6885	6545	-0.343143	7.0441e-05	0.000647521	Down-regulated
ENSG00000163960	UBXN7	629	493	914	943	910	-0.501775	7.06901e-05	0.000649391	Down-regulated
ENSG00000023697	DERA	734	655	593	588	541	0.494106	7.1303e-05	0.0006546	Up-regulated
ENSG00000104177	MYEF2	580	379	851	813	855	-0.596646	7.20377e-05	0.000660918	Down-regulated
ENSG00000110046	ATG2A	1051	1138	1767	1740	1618	-0.419086	7.24683e-05	0.000664441	Down-regulated
ENSG00000243943	ZNF512	462	421	349	344	336	0.583222	7.25555e-05	0.000664812	Up-regulated
ENSG00000205356	TECPR1	396	405	701	721	617	-0.540792	7.26316e-05	0.000665081	Down-regulated
ENSG00000112297	AIM1	856	626	1228	1191	1215	-0.495015	7.29067e-05	0.000667172	Down-regulated
ENSG00000101444	AHCY	5286	6085	9344	9179	7871	-0.403621	7.31488e-05	0.000668733	Down-regulated
ENSG00000165757	KIAA1462	208	200	380	395	355	-0.664433	7.31713e-05	0.000668733	Down-regulated
ENSG00000131374	TBC1D5	690	534	1023	1027	949	-0.491763	7.32453e-05	0.00066898	Down-regulated
ENSG00000116128	BCL9	539	517	897	899	790	-0.486088	7.33652e-05	0.000669646	Down-regulated
ENSG00000152102	FAM168B	1573	1219	2174	2279	2077	-0.425425	7.36214e-05	0.000671047	Down-regulated
ENSG00000229953	RP11-284F21.7	62	59	154	149	136	-1.05344	7.36176e-05	0.000671047	Down-regulated
ENSG00000225177	RP11-390P2.4	101	90	53	43	42	1.27465	7.36601e-05	0.000671047	Up-regulated
ENSG00000133657	ATP13A3	1756	1233	2391	2526	2293	-0.472344	7.44746e-05	0.000678033	Down-regulated
ENSG00000177034	MTX3	354	252	541	572	516	-0.627279	7.45847e-05	0.000678601	Down-regulated
ENSG00000140451	PIF1	260	263	469	458	465	-0.606746	7.48967e-05	0.000680136	Down-regulated
ENSG00000161671	EMC10	1191	1238	1125	1032	1004	0.427769	7.48042e-05	0.000680136	Up-regulated
ENSG00000185880	TRIM69	680	670	585	565	521	0.498737	7.48934e-05	0.000680136	Up-regulated
ENSG00000135845	PIGC	644	618	560	512	470	0.517632	7.50377e-05	0.000680982	Up-regulated
ENSG00000197296	FITM2	310	268	529	491	493	-0.584744	7.50922e-05	0.000681043	Down-regulated
ENSG00000068024	HDAC4	517	480	844	844	757	-0.488995	7.52557e-05	0.000682092	Down-regulated
ENSG00000198015	MRPL42	1846	1430	2479	2521	2719	-0.43811	7.55871e-05	0.000684659	Down-regulated
ENSG00000148634	HERC4	2010	1482	2846	2787	2568	-0.431728	7.57796e-05	0.000685967	Down-regulated
ENSG00000143401	ANP32E	3979	2896	5411	5372	5145	-0.413366	7.60427e-05	0.000687911	Down-regulated
ENSG00000110628	SLC22A18	323	397	263	248	265	0.701568	7.62481e-05	0.000689331	Up-regulated
ENSG00000140396	NCOA2	336	285	546	612	491	-0.605664	7.69738e-05	0.00069501	Down-regulated
ENSG00000158793	NIT1	1169	1298	1145	1042	951	0.463144	7.6956e-05	0.00069501	Up-regulated
ENSG00000161692	DBF4B	417	371	686	637	656	-0.524808	7.70494e-05	0.000695251	Down-regulated
ENSG00000130829	DUSP9	119	100	223	210	277	-0.897538	7.71511e-05	0.000695344	Down-regulated
ENSG00000196465	MYL6B	1150	1317	1132	1025	966	0.470421	7.71574e-05	0.000695344	Up-regulated
ENSG00000175505	CLCF1	440	429	370	334	293	0.609441	7.76489e-05	0.000699331	Up-regulated
ENSG00000170271	FAXDC2	48	62	19	14	21	1.83645	7.81941e-05	0.000703352	Up-regulated
ENSG00000175581	MRPL48	660	733	589	588	513	0.530444	7.81648e-05	0.000703352	Up-regulated
ENSG00000196678	ERI2	129	88	234	267	205	-0.902047	7.83352e-05	0.000704176	Down-regulated
ENSG00000064309	CDON	87	91	185	193	212	-0.924689	7.85556e-05	0.000705712	Down-regulated
ENSG00000151247	EIF4E	1016	873	1520	1625	1343	-0.444805	7.91427e-05	0.000710538	Down-regulated
ENSG00000259956	RBM15B	1239	1339	2106	1986	1884	-0.404347	7.9203e-05	0.000710631	Down-regulated
ENSG00000110921	MVK	1053	1180	975	972	891	0.463133	7.93421e-05	0.000711431	Up-regulated
ENSG00000043093	DCUN1D1	816	575	1209	1222	1055	-0.525689	7.96423e-05	0.000713673	Down-regulated
ENSG00000114209	PDCD10	1320	1171	1840	1989	1908	-0.401339	8.01515e-05	0.000717785	Down-regulated
ENSG00000107862	GBF1	1874	1826	2841	2721	2670	-0.348028	8.04074e-05	0.000719624	Down-regulated
ENSG00000158545	ZC3H18	1582	1670	2587	2398	2421	-0.379828	8.0677e-05	0.000721583	Down-regulated
ENSG00000186480	INSIG1	2128	1887	1842	1821	1781	0.363955	8.08263e-05	0.000722464	Up-regulated
ENSG00000088298	EDEM2	1513	1756	1457	1420	1341	0.442179	8.10258e-05	0.000723793	Up-regulated
ENSG00000198315	ZKSCAN8	266	225	442	432	443	-0.62126	8.18155e-05	0.00073039	Down-regulated
ENSG00000139289	PHLDA1	4990	4119	4261	4103	4125	0.346189	8.2116e-05	0.000732613	Up-regulated
ENSG00000161013	MGAT4B	5188	5483	5192	4795	4753	0.342053	8.22133e-05	0.000733021	Up-regulated
ENSG00000136811	ODF2	731	715	1191	1129	1090	-0.431666	8.25767e-05	0.000735411	Down-regulated
ENSG00000187189	TSPYL4	147	113	304	252	241	-0.81234	8.25846e-05	0.000735411	Down-regulated
ENSG00000164823	OSGIN2	1092	876	904	804	762	0.475209	8.3027e-05	0.000738888	Up-regulated
ENSG00000171903	CYP4F11	331	291	239	237	192	0.702272	8.38587e-05	0.000745824	Up-regulated
ENSG00000100201	DDX17	3799	2838	5197	5158	4860	-0.397264	8.39477e-05	0.00074615	Down-regulated
ENSG00000170734	POLH	288	211	479	460	422	-0.646439	8.42109e-05	0.000748021	Down-regulated
ENSG00000049618	ARID1B	421	335	666	652	607	-0.54629	8.44072e-05	0.000749298	Down-regulated
ENSG00000077454	LRCH4	78	73	162	162	203	-1.00209	8.48283e-05	0.000752276	Down-regulated
ENSG00000170540	ARL6IP1	2659	2243	2295	2233	2123	0.362477	8.48484e-05	0.000752276	Up-regulated
ENSG00000250899	RP11-253E3.3	129	81	245	235	205	-0.906306	8.52979e-05	0.000755792	Down-regulated
ENSG00000113716	HMGXB3	1132	1165	1822	1774	1682	-0.393228	8.56445e-05	0.000758391	Down-regulated
ENSG00000165102	HGSNAT	802	703	640	605	636	0.481066	8.62644e-05	0.000763405	Up-regulated
ENSG00000107829	FBXW4	674	719	562	602	543	0.513817	8.65522e-05	0.000765476	Up-regulated
ENSG00000133398	MED10	1679	1585	1494	1304	1488	0.411355	8.75254e-05	0.000773602	Up-regulated
ENSG00000092148	HECTD1	3243	2248	4529	4552	4002	-0.453894	8.82459e-05	0.000779004	Down-regulated
ENSG00000133056	PIK3C2B	166	159	312	302	318	-0.715674	8.82439e-05	0.000779004	Down-regulated
ENSG00000148143	ZNF462	240	174	398	406	359	-0.689528	8.84742e-05	0.000780052	Down-regulated
ENSG00000143811	PYCR2	483	508	368	395	396	0.579587	8.84666e-05	0.000780052	Up-regulated
ENSG00000161011	SQSTM1	15850	16758	16057	15062	14600	0.320703	8.91581e-05	0.000785595	Up-regulated
ENSG00000143702	CEP170	863	559	1234	1236	1151	-0.551423	8.95617e-05	0.000788664	Down-regulated
ENSG00000141905	NFIC	2031	1842	2880	2846	2885	-0.349502	8.98028e-05	0.000790298	Down-regulated
ENSG00000130695	CEP85	555	516	870	940	811	-0.486538	9.0556e-05	0.000795955	Down-regulated
ENSG00000111653	ING4	253	272	189	151	193	0.785029	9.05574e-05	0.000795955	Up-regulated
ENSG00000176095	IP6K1	859	824	1429	1343	1193	-0.429423	9.07021e-05	0.000796735	Down-regulated
ENSG00000169288	MRPL1	300	285	520	508	490	-0.570638	9.09702e-05	0.000798105	Down-regulated
ENSG00000120725	SIL1	358	438	307	290	286	0.660819	9.09276e-05	0.000798105	Up-regulated
ENSG00000134058	CDK7	906	759	732	714	648	0.472455	9.14199e-05	0.000801557	Up-regulated
ENSG00000144036	EXOC6B	494	389	724	734	770	-0.535457	9.16131e-05	0.000802757	Down-regulated
ENSG00000204175	GPRIN2	82	61	190	177	139	-1.01909	9.1672e-05	0.000802778	Down-regulated
ENSG00000143190	POU2F1	305	201	474	504	435	-0.683233	9.23981e-05	0.000808639	Down-regulated
ENSG00000163110	PDLIM5	1060	882	1500	1571	1458	-0.419827	9.29171e-05	0.000812682	Down-regulated
ENSG00000091490	SEL1L3	2061	1682	1659	1746	1496	0.413264	9.30637e-05	0.000813464	Up-regulated
ENSG00000126787	DLGAP5	2010	1516	2825	2904	2523	-0.42614	9.33035e-05	0.000814561	Down-regulated
ENSG00000010270	STARD3NL	1583	1519	1507	1360	1231	0.405536	9.32476e-05	0.000814561	Up-regulated
ENSG00000204569	PPP1R10	1502	1565	2459	2380	2159	-0.382082	9.37943e-05	0.000818344	Down-regulated
ENSG00000124074	ENKD1	527	514	427	412	414	0.537864	9.41006e-05	0.000820513	Up-regulated
ENSG00000185164	NOMO2	382	341	630	669	555	-0.554023	9.41811e-05	0.000820713	Down-regulated
ENSG00000072042	RDH11	2139	1816	1857	1759	1718	0.371349	9.49964e-05	0.000827053	Up-regulated
ENSG00000168374	ARF4	4819	4757	4607	4576	4238	0.319298	9.50248e-05	0.000827053	Up-regulated
ENSG00000072786	STK10	739	832	1309	1238	1222	-0.453772	9.55614e-05	0.000830708	Down-regulated
ENSG00000223804	CH17-472G23.2	130	136	82	77	68	1.03703	9.55102e-05	0.000830708	Up-regulated
ENSG00000132294	EFR3A	922	689	1305	1341	1242	-0.471203	9.57445e-05	0.000831791	Down-regulated
ENSG00000112305	SMAP1	44	41	126	101	115	-1.20313	9.60602e-05	0.000834025	Down-regulated
ENSG00000073536	NLE1	724	692	1193	1124	1033	-0.436048	9.72476e-05	0.00084382	Down-regulated
ENSG00000140941	MAP1LC3B	2643	2325	2400	2217	2194	0.348654	9.76359e-05	0.000846673	Up-regulated
ENSG00000154305	MIA3	546	420	790	835	788	-0.520642	9.85737e-05	0.000854286	Down-regulated
ENSG00000184203	PPP1R2	1291	1160	1822	1959	1827	-0.391156	9.91441e-05	0.000858706	Down-regulated
ENSG00000117115	PADI2	97	143	262	254	254	-0.869404	9.93333e-05	0.000859822	Down-regulated
ENSG00000117543	DPH5	503	457	410	375	355	0.557293	9.97743e-05	0.000863115	Up-regulated
ENSG00000003436	TFPI	1913	1341	1273	1465	1239	0.508069	0.00010001	0.000864311	Up-regulated
ENSG00000137331	IER3	9062	8973	8905	8648	7983	0.305067	0.000100034	0.000864311	Up-regulated
ENSG00000119280	C1orf198	607	534	966	913	863	-0.460659	0.000100547	0.000867694	Down-regulated
ENSG00000198917	SPOUT1	453	475	855	721	745	-0.514367	0.000100519	0.000867694	Down-regulated
ENSG00000095002	MSH2	1505	1095	2053	2123	1995	-0.448249	0.000100739	0.000867769	Down-regulated
ENSG00000138660	AP1AR	470	315	715	672	673	-0.593649	0.000100731	0.000867769	Down-regulated
ENSG00000124098	FAM210B	533	592	480	442	424	0.550392	0.000100674	0.000867769	Up-regulated
ENSG00000164713	BRI3	1240	1344	1143	992	1152	0.460084	0.000101851	0.000876815	Up-regulated
ENSG00000172167	MTBP	158	121	279	296	256	-0.773067	0.00010224	0.000879633	Down-regulated
ENSG00000145907	G3BP1	3481	2995	4715	4933	4627	-0.338128	0.000102609	0.000882278	Down-regulated
ENSG00000048828	FAM120A	3065	2614	4221	4240	4043	-0.33628	0.000103035	0.000885407	Down-regulated
ENSG00000062716	VMP1	5610	4759	5182	4674	4452	0.339324	0.000103372	0.000887763	Up-regulated
ENSG00000110237	ARHGEF17	499	523	875	858	775	-0.487427	0.000103728	0.000890286	Down-regulated
ENSG00000102934	PLLP	1006	1008	834	931	797	0.458671	0.000103828	0.000890608	Up-regulated
ENSG00000169583	CLIC3	126	154	65	81	86	1.07772	0.00010415	0.000892831	Up-regulated
ENSG00000132768	DPH2	1008	1075	1630	1612	1595	-0.408476	0.000105347	0.000902549	Down-regulated
ENSG00000100207	TCF20	698	567	1051	997	985	-0.459546	0.000105811	0.00090598	Down-regulated
ENSG00000144848	ATG3	778	705	592	662	588	0.490548	0.000106042	0.000907411	Up-regulated
ENSG00000254614	AP003068.23	89	78	39	40	37	1.32908	0.000106308	0.000909137	Up-regulated
ENSG00000114857	NKTR	175	124	289	284	318	-0.777383	0.000106408	0.000909448	Down-regulated
ENSG00000149743	TRPT1	350	456	313	287	283	0.680623	0.000106955	0.000913576	Up-regulated
ENSG00000128228	SDF2L1	667	728	1209	1023	1193	-0.488339	0.000108146	0.000923199	Down-regulated
ENSG00000136122	BORA	162	125	286	286	271	-0.753111	0.000108471	0.000925412	Down-regulated
ENSG00000086544	ITPKC	564	579	499	462	427	0.527668	0.000109272	0.000931691	Up-regulated
ENSG00000128881	TTBK2	177	114	274	330	287	-0.817907	0.000109523	0.000933276	Down-regulated
ENSG00000151353	TMEM18	545	461	407	415	375	0.552123	0.00010964	0.000933711	Up-regulated
ENSG00000033050	ABCF2	3036	3152	4613	4697	4387	-0.339386	0.000109927	0.000935597	Down-regulated
ENSG00000047188	YTHDC2	540	361	770	863	732	-0.594638	0.000110648	0.000941172	Down-regulated
ENSG00000169057	MECP2	577	569	937	930	879	-0.454924	0.000111141	0.000944796	Down-regulated
ENSG00000158636	EMSY	266	186	425	453	383	-0.680394	0.00011145	0.000946863	Down-regulated
ENSG00000196584	XRCC2	261	174	436	390	398	-0.693495	0.000111546	0.00094711	Down-regulated
ENSG00000140612	SEC11A	2767	2589	2659	2427	2284	0.345577	0.000112291	0.000952865	Up-regulated
ENSG00000107223	EDF1	5666	7113	5647	5198	5686	0.439483	0.000112561	0.000954593	Up-regulated
ENSG00000158417	EIF5B	1243	1096	1742	1769	1943	-0.420286	0.000112974	0.000957522	Down-regulated
ENSG00000101152	DNAJC5	2184	2327	3636	3331	3196	-0.363092	0.000114294	0.000968137	Down-regulated
ENSG00000196262	PPIA	35227	35934	36503	32761	29110	0.342206	0.000114406	0.00096851	Up-regulated
ENSG00000131263	RLIM	551	412	770	954	773	-0.575543	0.000114495	0.000968681	Down-regulated
ENSG00000140284	SLC27A2	241	280	185	196	151	0.780448	0.0001147	0.000969845	Up-regulated
ENSG00000115163	CENPA	456	518	811	769	924	-0.556071	0.000115206	0.000971897	Down-regulated
ENSG00000174485	DENND4A	280	187	472	446	390	-0.685751	0.000115225	0.000971897	Down-regulated
ENSG00000100284	TOM1	717	852	689	654	526	0.56019	0.000115284	0.000971897	Up-regulated
ENSG00000109065	NAT9	1060	1155	1017	935	905	0.441651	0.000115126	0.000971897	Up-regulated
ENSG00000136908	DPM2	1592	1861	1569	1417	1480	0.438734	0.000115222	0.000971897	Up-regulated
ENSG00000091542	ALKBH5	2872	2859	2682	2756	2259	0.382057	0.000115681	0.000974667	Up-regulated
ENSG00000121060	TRIM25	2968	2862	4278	4467	4064	-0.330367	0.000115996	0.000976738	Down-regulated
ENSG00000143420	ENSA	7212	7327	7198	6699	6621	0.310143	0.000116255	0.00097834	Up-regulated
ENSG00000111670	GNPTAB	598	421	908	941	767	-0.559983	0.000116498	0.000979809	Down-regulated
ENSG00000110880	CORO1C	5412	4593	7395	7497	6919	-0.321812	0.000117137	0.000984604	Down-regulated
ENSG00000130313	PGLS	596	784	618	464	484	0.632708	0.00011801	0.00099135	Up-regulated
ENSG00000175115	PACS1	1432	1401	2212	2103	2037	-0.358846	0.00011853	0.000995133	Down-regulated
ENSG00000103657	HERC1	316	208	520	563	409	-0.709726	0.00012002	0.00100705	Down-regulated
ENSG00000159055	MIS18A	414	372	645	642	683	-0.523091	0.000120153	0.00100758	Down-regulated
ENSG00000048991	R3HDM1	767	590	1106	1121	1043	-0.468152	0.000121772	0.00102055	Down-regulated
ENSG00000089876	DHX32	603	554	492	482	449	0.506206	0.000122817	0.0010287	Up-regulated
ENSG00000226121	AC009487.6	36	22	111	77	83	-1.42222	0.000123438	0.0010333	Down-regulated
ENSG00000140382	HMG20A	413	349	665	684	580	-0.53631	0.000123665	0.00103458	Down-regulated
ENSG00000125449	ARMC7	666	821	632	600	561	0.541504	0.00012406	0.00103728	Up-regulated
ENSG00000167202	TBC1D2B	493	429	720	793	771	-0.50711	0.00012453	0.00104042	Down-regulated
ENSG00000175414	ARL10	78	65	173	170	146	-0.969646	0.000124581	0.00104042	Down-regulated
ENSG00000134644	PUM1	840	639	1212	1215	1123	-0.462514	0.000125946	0.0010512	Down-regulated
ENSG00000198931	APRT	5581	6802	5755	5422	5226	0.406025	0.000126049	0.00105144	Up-regulated
ENSG00000105323	HNRNPUL1	5455	5433	8106	7809	7537	-0.300563	0.000127176	0.00106022	Down-regulated
ENSG00000180628	PCGF5	1058	897	1526	1515	1453	-0.398261	0.000127822	0.00106436	Down-regulated
ENSG00000105281	SLC1A5	5080	5259	5171	4744	4419	0.337231	0.000127822	0.00106436	Up-regulated
ENSG00000143776	CDC42BPA	670	389	1007	965	867	-0.626745	0.000128671	0.0010708	Down-regulated
ENSG00000160352	ZNF714	104	79	183	189	236	-0.935064	0.000128877	0.00107126	Down-regulated
ENSG00000010278	CD9	3425	3518	3462	3039	3047	0.348363	0.000128866	0.00107126	Up-regulated
ENSG00000213995	NAXD	553	518	463	438	401	0.524018	0.000129263	0.00107385	Up-regulated
ENSG00000147400	CETN2	828	883	774	736	647	0.474841	0.000129356	0.00107399	Up-regulated
ENSG00000075618	FSCN1	4616	4934	7130	6920	7038	-0.335645	0.000129434	0.00107401	Down-regulated
ENSG00000241081	RP11-488C13.1	81	70	39	22	34	1.47313	0.000130519	0.00108238	Up-regulated
ENSG00000082898	XPO1	3330	2519	4418	4675	4274	-0.393035	0.000130984	0.00108435	Down-regulated
ENSG00000128191	DGCR8	414	345	651	669	591	-0.529203	0.000130877	0.00108435	Down-regulated
ENSG00000116954	RRAGC	176	185	124	120	102	0.869704	0.00013093	0.00108435	Up-regulated
ENSG00000108344	PSMD3	4844	5554	8077	7751	7640	-0.364876	0.000131985	0.001092	Down-regulated
ENSG00000134152	KATNBL1	522	437	742	816	825	-0.512847	0.000133243	0.00110177	Down-regulated
ENSG00000173402	DAG1	2185	1999	3119	3074	2983	-0.328934	0.000133774	0.00110551	Down-regulated
ENSG00000101098	RIMS4	622	587	961	1041	902	-0.4594	0.000134097	0.00110754	Down-regulated
ENSG00000163597	SNHG16	1471	1574	1309	1374	1331	0.408044	0.000134434	0.00110969	Up-regulated
ENSG00000168040	FADD	467	455	762	721	783	-0.492846	0.000135131	0.00111479	Down-regulated
ENSG00000183291	SELENOF	4013	3734	3943	3404	3388	0.335478	0.000135223	0.00111491	Up-regulated
ENSG00000158747	NBL1	117	145	73	76	73	1.04868	0.000135361	0.00111539	Up-regulated
ENSG00000132694	ARHGEF11	1042	811	1441	1462	1458	-0.434891	0.000135476	0.0011157	Down-regulated
ENSG00000061676	NCKAP1	2768	1971	3682	3876	3537	-0.429134	0.000136573	0.00112408	Down-regulated
ENSG00000174437	ATP2A2	5772	5107	7918	7881	7553	-0.298749	0.000137188	0.00112849	Down-regulated
ENSG00000101017	CD40	434	441	349	336	346	0.569158	0.000137506	0.00113045	Up-regulated
ENSG00000159082	SYNJ1	119	85	230	229	190	-0.867927	0.000137951	0.0011328	Down-regulated
ENSG00000155380	SLC16A1	1814	1533	1517	1570	1340	0.399771	0.000137882	0.0011328	Up-regulated
ENSG00000266472	MRPS21	2877	3230	2931	2540	2685	0.392143	0.000138489	0.00113656	Up-regulated
ENSG00000139112	GABARAPL1	553	540	484	434	414	0.521567	0.000139985	0.00114818	Up-regulated
ENSG00000197043	ANXA6	3004	3170	4789	4653	4261	-0.341923	0.00014224	0.00116534	Down-regulated
ENSG00000119922	IFIT2	339	206	200	152	176	0.842663	0.000142206	0.00116534	Up-regulated
ENSG00000185896	LAMP1	3136	3130	3069	2755	2855	0.336533	0.000145319	0.00118988	Up-regulated
ENSG00000101311	FERMT1	396	303	580	612	602	-0.560185	0.000146004	0.0011948	Down-regulated
ENSG00000066777	ARFGEF1	584	392	866	905	752	-0.571303	0.000146644	0.00119797	Down-regulated
ENSG00000113407	TARS	14778	12080	12961	12830	11583	0.325548	0.000146601	0.00119797	Up-regulated
ENSG00000179918	SEPHS2	1896	1602	1718	1484	1447	0.393767	0.000146636	0.00119797	Up-regulated
ENSG00000119421	NDUFA8	1524	1771	1462	1384	1439	0.430058	0.000148145	0.00120954	Up-regulated
ENSG00000116580	GON4L	641	517	933	924	931	-0.46652	0.000148338	0.00121042	Down-regulated
ENSG00000139687	RB1	617	418	867	890	868	-0.545374	0.000148623	0.00121205	Down-regulated
ENSG00000135392	DNAJC14	173	165	339	304	305	-0.682115	0.000149748	0.00122053	Down-regulated
ENSG00000129562	DAD1	2041	2156	2026	1870	1787	0.371131	0.000150193	0.00122346	Up-regulated
ENSG00000064313	TAF2	793	594	1070	1178	1135	-0.487891	0.000150843	0.00122805	Down-regulated
ENSG00000143924	EML4	765	625	1119	1183	1020	-0.454666	0.000151828	0.00123465	Down-regulated
ENSG00000149925	ALDOA	58756	71524	61764	57971	55466	0.384525	0.000151818	0.00123465	Up-regulated
ENSG00000048740	CELF2	661	514	909	1123	922	-0.530344	0.000152338	0.00123809	Down-regulated
ENSG00000138496	PARP9	264	229	193	174	142	0.759941	0.000152803	0.00124117	Up-regulated
ENSG00000197694	SPTAN1	5862	5737	8646	8679	7762	-0.306509	0.000153082	0.00124272	Down-regulated
ENSG00000034713	GABARAPL2	1131	1061	1034	939	920	0.405303	0.000153312	0.00124388	Up-regulated
ENSG00000162337	LRP5	1459	1502	2398	2149	2144	-0.368495	0.000154408	0.00125206	Down-regulated
ENSG00000140990	NDUFB10	1519	1765	1460	1315	1459	0.442374	0.000155225	0.00125796	Up-regulated
ENSG00000178177	LCORL	196	122	341	337	275	-0.784255	0.000155676	0.0012609	Down-regulated
ENSG00000156639	ZFAND3	2670	2529	2427	2395	2398	0.330618	0.000156228	0.00126465	Up-regulated
ENSG00000184924	PTRHD1	164	182	117	96	113	0.893977	0.00015652	0.0012663	Up-regulated
ENSG00000136295	TTYH3	721	808	1261	1198	1176	-0.440743	0.000157801	0.00127594	Down-regulated
ENSG00000163082	SGPP2	386	321	246	297	235	0.66387	0.000157995	0.00127678	Up-regulated
ENSG00000100612	DHRS7	683	607	569	549	488	0.488713	0.000159493	0.00128816	Up-regulated
ENSG00000260027	HOXB7	817	802	676	710	683	0.451002	0.000159702	0.00128912	Up-regulated
ENSG00000101460	MAP1LC3A	258	291	202	186	199	0.711509	0.000161037	0.00129915	Up-regulated
ENSG00000136826	KLF4	295	240	211	182	176	0.71461	0.000162488	0.00131012	Up-regulated
ENSG00000100523	DDHD1	393	292	599	576	583	-0.559763	0.000163171	0.00131414	Down-regulated
ENSG00000177302	TOP3A	1049	923	1574	1487	1433	-0.384354	0.000163171	0.00131414	Down-regulated
ENSG00000100154	TTC28	321	290	526	546	490	-0.549982	0.000163934	0.00131953	Down-regulated
ENSG00000204560	DHX16	1526	1456	2234	2297	2120	-0.352288	0.000165001	0.00132737	Down-regulated
ENSG00000137817	PARP6	1483	1579	1432	1331	1327	0.390242	0.000165112	0.00132751	Up-regulated
ENSG00000126107	HECTD3	761	752	1261	1127	1143	-0.416195	0.00016616	0.00133368	Down-regulated
ENSG00000141084	RANBP10	444	419	755	722	645	-0.491853	0.000166158	0.00133368	Down-regulated
ENSG00000177200	CHD9	357	233	529	567	499	-0.63713	0.000165989	0.00133368	Down-regulated
ENSG00000204899	MZT1	594	482	836	880	917	-0.491158	0.00016629	0.00133397	Down-regulated
ENSG00000176225	RTTN	129	109	276	246	205	-0.805039	0.000166422	0.00133428	Down-regulated
ENSG00000076043	REXO2	791	661	572	572	640	0.50312	0.00016663	0.00133519	Up-regulated
ENSG00000102312	PORCN	242	272	215	160	147	0.790378	0.000167726	0.00134322	Up-regulated
ENSG00000143653	SCCPDH	1674	1434	1481	1394	1292	0.380845	0.000168071	0.00134523	Up-regulated
ENSG00000196510	ANAPC7	1332	1300	1297	1115	1051	0.411941	0.000168335	0.00134659	Up-regulated
ENSG00000087266	SH3BP2	488	374	771	745	649	-0.526329	0.000169542	0.00135548	Down-regulated
ENSG00000172943	PHF8	201	200	354	404	345	-0.6545	0.0001697	0.00135573	Down-regulated
ENSG00000283378	CH17-296N19.1	3	0	20	22	38	-3.95325	0.000169859	0.00135573	Down-regulated
ENSG00000143162	CREG1	1440	1177	1078	1107	1187	0.433998	0.00016984	0.00135573	Up-regulated
ENSG00000174233	ADCY6	423	416	689	684	687	-0.490932	0.00016999	0.00135601	Down-regulated
ENSG00000008441	NFIX	185	168	336	327	313	-0.662834	0.000171051	0.00136372	Down-regulated
ENSG00000167670	CHAF1A	735	670	1106	1052	1158	-0.435997	0.00017154	0.00136685	Down-regulated
ENSG00000009413	REV3L	155	75	243	251	268	-0.937423	0.000172932	0.00137717	Down-regulated
ENSG00000174197	MGA	462	322	682	761	609	-0.58878	0.00017604	0.00140114	Down-regulated
ENSG00000155304	HSPA13	1979	1416	2816	2577	2544	-0.425756	0.000179066	0.00142443	Down-regulated
ENSG00000124782	RREB1	501	302	761	698	684	-0.619619	0.000179443	0.00142641	Down-regulated
ENSG00000166833	NAV2	79	79	173	176	168	-0.904826	0.000179538	0.00142641	Down-regulated
ENSG00000123131	PRDX4	2310	2758	2289	2319	2031	0.421587	0.000179616	0.00142641	Up-regulated
ENSG00000186162	CIDECP	278	298	213	195	218	0.686511	0.000179799	0.00142706	Up-regulated
ENSG00000121067	SPOP	1312	1189	1155	1158	973	0.411576	0.000180136	0.00142894	Up-regulated
ENSG00000100749	VRK1	835	688	1185	1322	1121	-0.450372	0.000180362	0.00142994	Down-regulated
ENSG00000116750	UCHL5	921	780	1390	1262	1283	-0.406886	0.000181109	0.00143506	Down-regulated
ENSG00000147133	TAF1	279	169	449	460	373	-0.718912	0.000181414	0.00143668	Down-regulated
ENSG00000153879	CEBPG	2238	1732	1795	1744	1725	0.393215	0.000182428	0.00144311	Up-regulated
ENSG00000233276	GPX1	4882	6351	5236	4661	4637	0.441946	0.000182408	0.00144311	Up-regulated
ENSG00000198399	ITSN2	468	283	674	694	644	-0.626048	0.000184348	0.00145748	Down-regulated
ENSG00000080986	NDC80	1762	1450	2527	2466	2239	-0.368145	0.000185141	0.00146295	Down-regulated
ENSG00000145725	PPIP5K2	465	350	830	630	655	-0.572637	0.000186364	0.00147097	Down-regulated
ENSG00000256073	URB1-AS1	493	595	443	460	359	0.597834	0.000186303	0.00147097	Up-regulated
ENSG00000171992	SYNPO	2439	2557	3696	3707	3647	-0.338566	0.000187447	0.0014787	Down-regulated
ENSG00000135390	ATP5G2	3290	3614	3386	3106	2918	0.363032	0.000188786	0.00148844	Up-regulated
ENSG00000186687	LYRM7	248	153	365	418	370	-0.727898	0.000190027	0.00149739	Down-regulated
ENSG00000051341	POLQ	129	110	237	243	231	-0.770087	0.000190608	0.00150114	Down-regulated
ENSG00000060642	PIGV	417	405	358	278	313	0.599449	0.000190918	0.00150275	Up-regulated
ENSG00000086289	EPDR1	1933	1853	1820	1721	1674	0.343647	0.000192206	0.00151206	Up-regulated
ENSG00000026751	SLAMF7	226	172	109	136	136	0.860308	0.00019239	0.00151267	Up-regulated
ENSG00000153187	HNRNPU	11818	10796	15845	16297	15991	-0.286685	0.000193766	0.00152264	Down-regulated
ENSG00000138772	ANXA3	4967	4765	7372	7117	6471	-0.3005	0.000194005	0.00152368	Down-regulated
ENSG00000169740	ZNF32	345	336	262	233	272	0.63296	0.000194609	0.00152758	Up-regulated
ENSG00000103540	CCP110	249	127	399	376	360	-0.800091	0.000196743	0.00154349	Down-regulated
ENSG00000196684	HSH2D	65	52	16	27	22	1.64595	0.000197497	0.00154854	Up-regulated
ENSG00000251136	RP11-37B2.1	97	104	57	58	41	1.17564	0.000199575	0.00156398	Up-regulated
ENSG00000136286	MYO1G	66	51	22	24	22	1.58321	0.000200032	0.00156669	Up-regulated
ENSG00000132356	PRKAA1	1709	1245	2197	2470	2308	-0.442016	0.000201725	0.00157909	Down-regulated
ENSG00000037757	MRI1	234	204	414	386	367	-0.609502	0.000202017	0.00158051	Down-regulated
ENSG00000142273	CBLC	285	315	560	483	514	-0.567375	0.000203552	0.00159164	Down-regulated
ENSG00000279095	AC092066.1	227	182	143	149	111	0.824899	0.000203814	0.00159282	Up-regulated
ENSG00000115159	GPD2	591	476	866	846	858	-0.467025	0.000204771	0.00159854	Down-regulated
ENSG00000100439	ABHD4	1329	1179	1135	1171	1018	0.397755	0.000204719	0.00159854	Up-regulated
ENSG00000163807	KIAA1143	631	554	938	944	915	-0.435949	0.000205124	0.00160042	Down-regulated
ENSG00000120733	KDM3B	924	816	1404	1375	1229	-0.39929	0.000205438	0.00160199	Down-regulated
ENSG00000174276	ZNHIT2	391	424	339	330	269	0.606939	0.000205747	0.00160352	Up-regulated
ENSG00000167088	SNRPD1	2675	2578	2610	2439	2231	0.335977	0.000206422	0.0016079	Up-regulated
ENSG00000100299	ARSA	582	620	482	520	477	0.507561	0.000208635	0.00162336	Up-regulated
ENSG00000275993	CH507-42P11.8	1113	1042	1026	953	854	0.411725	0.000208524	0.00162336	Up-regulated
ENSG00000126603	GLIS2	298	332	252	228	222	0.652996	0.000209694	0.00163071	Up-regulated
ENSG00000106665	CLIP2	786	874	1447	1229	1270	-0.439684	0.000211027	0.00164018	Down-regulated
ENSG00000103111	MON1B	825	668	1147	1234	1138	-0.435937	0.000211582	0.0016427	Down-regulated
ENSG00000188690	UROS	1437	1504	1350	1351	1245	0.383351	0.000211494	0.0016427	Up-regulated
ENSG00000114030	KPNA1	547	458	821	807	787	-0.462431	0.000212344	0.00164682	Down-regulated
ENSG00000257093	KIAA1147	387	306	604	587	555	-0.531203	0.000212315	0.00164682	Down-regulated
ENSG00000269958	RP11-73M18.8	232	208	147	173	120	0.805101	0.000212848	0.00164983	Up-regulated
ENSG00000198862	LTN1	687	439	1036	939	897	-0.552804	0.000213295	0.0016524	Down-regulated
ENSG00000166340	TPP1	1000	888	830	868	750	0.429314	0.000213573	0.00165365	Up-regulated
ENSG00000182809	CRIP2	167	242	121	131	135	0.891502	0.00021394	0.00165559	Up-regulated
ENSG00000110514	MADD	487	547	927	847	771	-0.48935	0.000214842	0.00166167	Down-regulated
ENSG00000111615	KRR1	786	525	1121	1150	1002	-0.521669	0.000215496	0.00166544	Down-regulated
ENSG00000140263	SORD	1381	1321	2197	1958	1905	-0.358827	0.000215664	0.00166544	Down-regulated
ENSG00000155229	MMS19	1590	1603	2672	2535	2118	-0.389167	0.000215681	0.00166544	Down-regulated
ENSG00000182718	ANXA2	45248	47510	46273	44684	40944	0.300568	0.000216091	0.00166771	Up-regulated
ENSG00000084710	EFR3B	372	286	565	563	546	-0.546398	0.000216949	0.00167342	Down-regulated
ENSG00000172766	NAA16	122	97	241	223	202	-0.801101	0.000217366	0.00167573	Down-regulated
ENSG00000119707	RBM25	1577	1132	2132	2128	2078	-0.427842	0.000218804	0.0016859	Down-regulated
ENSG00000100226	GTPBP1	633	712	1065	1140	1028	-0.457179	0.00022007	0.00169304	Down-regulated
ENSG00000140848	CPNE2	1477	1573	1445	1325	1321	0.384428	0.000220087	0.00169304	Up-regulated
ENSG00000163131	CTSS	59	48	16	23	19	1.68314	0.000220048	0.00169304	Up-regulated
ENSG00000042088	TDP1	586	549	910	868	912	-0.44089	0.000220647	0.00169567	Down-regulated
ENSG00000104695	PPP2CB	2747	2332	2278	2305	2358	0.350645	0.000220667	0.00169567	Up-regulated
ENSG00000152952	PLOD2	5042	3616	3708	3794	3842	0.407276	0.000221834	0.00170372	Up-regulated
ENSG00000197448	GSTK1	1683	1783	1642	1539	1513	0.370296	0.000222455	0.00170757	Up-regulated
ENSG00000009954	BAZ1B	2837	2243	3856	3784	3652	-0.351533	0.000222988	0.00171074	Down-regulated
ENSG00000171634	BPTF	688	405	947	967	944	-0.592545	0.000224371	0.00172042	Down-regulated
ENSG00000188372	ZP3	428	493	408	337	328	0.590863	0.000225493	0.0017281	Up-regulated
ENSG00000117016	RIMS3	306	272	506	529	451	-0.557917	0.000226144	0.00173215	Down-regulated
ENSG00000165312	OTUD1	146	133	88	77	88	0.944846	0.000226862	0.00173671	Up-regulated
ENSG00000275066	SYNRG	450	366	670	653	699	-0.508363	0.000227042	0.00173716	Down-regulated
ENSG00000172428	COPS9	679	892	658	629	608	0.541933	0.000227291	0.00173813	Up-regulated
ENSG00000149485	FADS1	7169	6617	6623	6724	6396	0.285897	0.000227755	0.00174074	Up-regulated
ENSG00000164411	GJB7	81	81	39	44	33	1.28877	0.000228566	0.00174601	Up-regulated
ENSG00000173334	TRIB1	286	238	165	199	189	0.722354	0.000229893	0.0017552	Up-regulated
ENSG00000096746	HNRNPH3	1499	1365	2111	2187	2066	-0.348303	0.000231976	0.00177016	Down-regulated
ENSG00000046604	DSG2	3238	2283	4221	4383	4170	-0.412738	0.000232627	0.00177213	Down-regulated
ENSG00000080493	SLC4A4	243	194	390	399	378	-0.615568	0.000232628	0.00177213	Down-regulated
ENSG00000136982	DSCC1	228	229	431	431	359	-0.610347	0.000232733	0.00177213	Down-regulated
ENSG00000147592	LACTB2	427	350	309	307	289	0.582175	0.000232422	0.00177213	Up-regulated
ENSG00000121281	ADCY7	188	180	321	322	392	-0.69001	0.000234342	0.00178343	Down-regulated
ENSG00000177721	ANXA2R	431	505	399	375	318	0.589074	0.000238015	0.00181041	Up-regulated
ENSG00000167920	TMEM99	439	411	385	318	288	0.586288	0.000238528	0.00181335	Up-regulated
ENSG00000166881	NEMP1	756	617	1098	1113	1016	-0.430674	0.000239913	0.00182291	Down-regulated
ENSG00000177600	RPLP2	9792	11754	10416	9782	8785	0.384599	0.00024092	0.00182958	Up-regulated
ENSG00000163946	FAM208A	1173	742	1542	1642	1569	-0.516491	0.00024196	0.0018365	Down-regulated
ENSG00000137200	CMTR1	1191	1080	1725	1690	1669	-0.358881	0.000242144	0.00183691	Down-regulated
ENSG00000185900	POMK	42	27	106	108	78	-1.27948	0.000242513	0.00183873	Down-regulated
ENSG00000103479	RBL2	470	325	707	705	621	-0.554948	0.000243099	0.00184122	Down-regulated
ENSG00000151500	THYN1	616	584	518	530	434	0.5018	0.000243077	0.00184122	Up-regulated
ENSG00000173905	GOLIM4	404	268	598	565	597	-0.591719	0.000244724	0.00185254	Down-regulated
ENSG00000255150	EID3	164	117	80	62	95	1.04238	0.000245678	0.00185877	Up-regulated
ENSG00000128159	TUBGCP6	219	243	446	410	378	-0.608166	0.000246011	0.0018603	Down-regulated
ENSG00000165775	FUNDC2	544	517	468	381	437	0.527949	0.000246416	0.00186238	Up-regulated
ENSG00000169714	CNBP	5158	4656	5029	4555	4136	0.322543	0.000247605	0.00187037	Up-regulated
ENSG00000134982	APC	281	168	474	410	387	-0.702956	0.000248112	0.0018732	Down-regulated
ENSG00000004487	KDM1A	1624	1616	2489	2310	2372	-0.340188	0.000248433	0.00187463	Down-regulated
ENSG00000182534	MXRA7	3500	3667	3387	3366	3256	0.3252	0.000249236	0.0018797	Up-regulated
ENSG00000108774	RAB5C	621	701	603	487	527	0.519362	0.000250696	0.00188971	Up-regulated
ENSG00000129195	FAM64A	1292	1391	2201	1933	1983	-0.380428	0.000252323	0.00190097	Down-regulated
ENSG00000157833	GAREM2	291	341	250	241	208	0.665371	0.00025378	0.00191094	Up-regulated
ENSG00000105221	AKT2	2432	2521	3844	3666	3393	-0.330376	0.000254952	0.00191874	Down-regulated
ENSG00000196812	ZSCAN16	99	103	57	50	56	1.11602	0.000255597	0.00192258	Up-regulated
ENSG00000118873	RAB3GAP2	608	434	840	1009	800	-0.54739	0.000258813	0.00194574	Down-regulated
ENSG00000108510	MED13	927	624	1221	1336	1257	-0.501724	0.000261462	0.00196462	Down-regulated
ENSG00000137124	ALDH1B1	1327	1362	1970	2092	2004	-0.368059	0.000263015	0.00197525	Down-regulated
ENSG00000198589	LRBA	449	340	652	714	619	-0.530653	0.000263648	0.00197896	Down-regulated
ENSG00000181544	FANCB	24	24	98	71	61	-1.44934	0.000264229	0.00198227	Down-regulated
ENSG00000203995	ZYG11A	127	88	210	232	219	-0.822015	0.000264923	0.00198644	Down-regulated
ENSG00000168917	SLC35G2	568	531	477	457	436	0.487131	0.000265418	0.0019891	Up-regulated
ENSG00000198836	OPA1	1178	857	1655	1655	1487	-0.437163	0.000266767	0.00199815	Down-regulated
ENSG00000236552	RPL13AP5	1246	1479	1277	1118	1127	0.440955	0.00026833	0.00200881	Up-regulated
ENSG00000085185	BCORL1	204	167	348	331	330	-0.641053	0.000268499	0.00200901	Down-regulated
ENSG00000115365	LANCL1	752	588	1078	1058	1027	-0.438071	0.000268973	0.00201151	Down-regulated
ENSG00000130508	PXDN	329	302	543	577	482	-0.539176	0.000269184	0.00201203	Down-regulated
ENSG00000110274	CEP164	683	594	1018	1017	947	-0.420075	0.000270378	0.00201989	Down-regulated
ENSG00000121766	ZCCHC17	388	416	345	283	309	0.587506	0.000270713	0.00202133	Up-regulated
ENSG00000005007	UPF1	1779	1823	2719	2591	2654	-0.338407	0.00027181	0.00202846	Down-regulated
ENSG00000135778	NTPCR	1076	1039	1011	937	845	0.405819	0.000272161	0.00203001	Up-regulated
ENSG00000175061	LRRC75A-AS1	1674	1775	1565	1397	1609	0.400148	0.000272964	0.00203494	Up-regulated
ENSG00000125944	HNRNPR	3700	2937	4922	4879	4814	-0.338415	0.000276264	0.00205846	Down-regulated
ENSG00000177370	TIMM22	953	1019	904	856	823	0.418669	0.000277059	0.00206331	Up-regulated
ENSG00000185633	NDUFA4L2	88	105	43	48	57	1.189	0.000277386	0.00206466	Up-regulated
ENSG00000143106	PSMA5	2402	2368	2461	1977	1992	0.377521	0.000279091	0.00207627	Up-regulated
ENSG00000164830	OXR1	474	331	691	708	640	-0.541659	0.000279253	0.00207639	Down-regulated
ENSG00000078487	ZCWPW1	105	88	47	56	49	1.14595	0.000280565	0.00208506	Up-regulated
ENSG00000056586	RC3H2	935	706	1427	1254	1208	-0.442981	0.000281105	0.00208689	Down-regulated
ENSG00000158467	AHCYL2	754	525	493	519	510	0.546264	0.000280968	0.00208689	Up-regulated
ENSG00000102225	CDK16	1779	1801	2689	2523	2939	-0.38256	0.000283465	0.00210122	Down-regulated
ENSG00000116698	SMG7	1340	1095	1906	1920	1704	-0.380854	0.000283229	0.00210122	Down-regulated
ENSG00000180488	MIGA1	167	120	268	272	291	-0.735454	0.000283478	0.00210122	Down-regulated
ENSG00000069399	BCL3	2371	2589	2468	2208	2015	0.378484	0.000284259	0.00210591	Up-regulated
ENSG00000221923	ZNF880	113	126	65	63	76	1.03439	0.000285583	0.00211462	Up-regulated
ENSG00000198373	WWP2	1143	996	1659	1605	1540	-0.363808	0.000286008	0.00211667	Down-regulated
ENSG00000138303	ASCC1	891	854	757	743	776	0.420945	0.000286169	0.00211676	Up-regulated
ENSG00000146223	RPL7L1	3711	3054	4867	5092	4855	-0.329878	0.000288	0.0021292	Down-regulated
ENSG00000137948	BRDT	158	96	286	283	216	-0.828266	0.000288346	0.00213065	Down-regulated
ENSG00000115762	PLEKHB2	1649	1341	2257	2255	2175	-0.359823	0.000288505	0.00213072	Down-regulated
ENSG00000162636	FAM102B	110	65	199	225	161	-0.942759	0.00028881	0.00213187	Down-regulated
ENSG00000140525	FANCI	1019	764	1492	1426	1281	-0.434412	0.000290944	0.0021465	Down-regulated
ENSG00000124181	PLCG1	526	570	872	952	828	-0.467395	0.000291611	0.00215031	Down-regulated
ENSG00000235655	H3F3AP4	1100	917	894	937	750	0.447838	0.000292246	0.00215388	Up-regulated
ENSG00000010818	HIVEP2	264	178	424	436	357	-0.661306	0.000292932	0.00215781	Down-regulated
ENSG00000129968	ABHD17A	2635	3027	4509	3905	5189	-0.457845	0.000293827	0.00216329	Down-regulated
ENSG00000165914	TTC7B	708	786	1195	1143	1174	-0.425379	0.000295783	0.00217656	Down-regulated
ENSG00000148572	NRBF2	580	454	440	368	424	0.548193	0.000301286	0.00221591	Up-regulated
ENSG00000130299	GTPBP3	439	466	801	727	680	-0.47815	0.000303038	0.00222765	Down-regulated
ENSG00000174953	DHX36	1004	711	1379	1388	1317	-0.453154	0.000304389	0.00223643	Down-regulated
ENSG00000076944	STXBP2	748	882	725	683	647	0.476175	0.000305007	0.00223981	Up-regulated
ENSG00000173542	MOB1B	350	207	512	507	501	-0.653044	0.000305837	0.00224359	Down-regulated
ENSG00000184992	BRI3BP	608	485	930	851	831	-0.454478	0.000305783	0.00224359	Down-regulated
ENSG00000167315	ACAA2	377	407	323	299	302	0.570748	0.000306091	0.0022443	Up-regulated
ENSG00000067798	NAV3	193	121	362	309	261	-0.768652	0.000309087	0.0022651	Down-regulated
ENSG00000008294	SPAG9	1082	847	1496	1560	1406	-0.408899	0.000310631	0.00227524	Down-regulated
ENSG00000166311	SMPD1	167	185	98	138	92	0.909684	0.00031081	0.00227538	Up-regulated
ENSG00000257556	RP11-44N21.1	131	119	81	74	68	0.970327	0.00031202	0.00228307	Up-regulated
ENSG00000125726	CD70	1493	1865	1534	1404	1403	0.441389	0.000312192	0.00228316	Up-regulated
ENSG00000100147	CCDC134	51	44	130	127	97	-1.09162	0.0003156	0.0023069	Down-regulated
ENSG00000165887	ANKRD2	66	85	187	141	184	-0.951695	0.00031638	0.00231141	Down-regulated
ENSG00000151239	TWF1	3745	3108	5091	4794	5074	-0.324956	0.000316746	0.0023129	Down-regulated
ENSG00000139410	SDSL	502	551	475	427	366	0.542545	0.00032014	0.00233648	Up-regulated
ENSG00000163349	HIPK1	573	388	799	830	778	-0.526927	0.000321451	0.00234485	Down-regulated
ENSG00000091073	DTX2	1706	1884	1658	1675	1491	0.382775	0.000322466	0.00235105	Up-regulated
ENSG00000009844	VTA1	820	621	1185	1144	1072	-0.437927	0.000323347	0.00235626	Down-regulated
ENSG00000110911	SLC11A2	1298	1217	1154	1189	1032	0.381036	0.000327194	0.00238308	Up-regulated
ENSG00000094916	CBX5	1278	1115	1778	1948	1695	-0.37679	0.000330196	0.00240371	Down-regulated
ENSG00000157184	CPT2	83	80	201	155	169	-0.88048	0.000330642	0.00240573	Down-regulated
ENSG00000155008	APOOL	111	79	204	208	180	-0.838698	0.000331054	0.0024075	Down-regulated
ENSG00000082781	ITGB5	1600	1798	1595	1514	1452	0.384667	0.000331258	0.00240775	Up-regulated
ENSG00000147140	NONO	5439	5580	7990	8018	7616	-0.29356	0.000331713	0.00240983	Down-regulated
ENSG00000158158	CNNM4	442	370	655	667	657	-0.483392	0.000332615	0.00241515	Down-regulated
ENSG00000132549	VPS13B	252	197	393	411	383	-0.601501	0.000332939	0.00241627	Down-regulated
ENSG00000214530	STARD10	1264	1459	1263	1145	1170	0.415773	0.000334298	0.0024249	Up-regulated
ENSG00000090061	CCNK	197	153	356	289	328	-0.673136	0.000337138	0.00244177	Down-regulated
ENSG00000138095	LRPPRC	4421	3293	5895	5921	5454	-0.363066	0.000337125	0.00244177	Down-regulated
ENSG00000166411	IDH3A	483	418	769	728	672	-0.463192	0.000336816	0.00244177	Down-regulated
ENSG00000100297	MCM5	4379	5024	7485	6858	6659	-0.348869	0.000337423	0.00244259	Down-regulated
ENSG00000175354	PTPN2	1181	1077	1076	992	967	0.378229	0.000338729	0.00245079	Up-regulated
ENSG00000178927	C17orf62	1306	1464	1323	1221	1112	0.409935	0.000339569	0.00245562	Up-regulated
ENSG00000170293	CMTM8	241	221	167	136	178	0.744943	0.000342053	0.00247207	Up-regulated
ENSG00000229644	NAMPTP1	1587	1189	1253	1257	1081	0.429525	0.00034219	0.00247207	Up-regulated
ENSG00000142327	RNPEPL1	1435	1676	1469	1353	1279	0.412252	0.000343656	0.0024814	Up-regulated
ENSG00000167840	ZNF232	388	372	334	281	280	0.570905	0.000345976	0.00249689	Up-regulated
ENSG00000116661	FBXO2	629	785	598	539	589	0.522851	0.000346331	0.00249818	Up-regulated
ENSG00000250509	CTC-573N18.1	72	98	37	38	48	1.27578	0.000348331	0.00251134	Up-regulated
ENSG00000110171	TRIM3	128	132	273	231	248	-0.725181	0.000350838	0.00252685	Down-regulated
ENSG00000237973	MTCO1P12	393	441	302	291	360	0.613233	0.000350717	0.00252685	Up-regulated
ENSG00000127586	CHTF18	340	390	643	583	605	-0.517897	0.000352288	0.00253597	Down-regulated
ENSG00000266412	NCOA4	3951	3591	3704	3671	3310	0.302206	0.00035246	0.00253597	Up-regulated
ENSG00000205208	C4orf46	94	105	198	208	202	-0.804624	0.000353308	0.00254078	Down-regulated
ENSG00000128050	PAICS	3119	2819	4416	4400	3976	-0.302637	0.000353517	0.002541	Down-regulated
ENSG00000124151	NCOA3	453	342	663	736	602	-0.530897	0.000354453	0.00254645	Down-regulated
ENSG00000161813	LARP4	1134	900	1601	1563	1476	-0.388216	0.00035472	0.00254708	Down-regulated
ENSG00000146066	HIGD2A	223	262	191	166	159	0.721482	0.000356213	0.00255651	Up-regulated
ENSG00000167863	ATP5H	799	860	667	705	738	0.458725	0.000357937	0.00256759	Up-regulated
ENSG00000266338	NBPF15	649	543	991	939	871	-0.429088	0.000359885	0.00258026	Down-regulated
ENSG00000054148	PHPT1	2300	3015	2300	2054	2399	0.465832	0.000360561	0.00258307	Up-regulated
ENSG00000147654	EBAG9	567	474	377	421	447	0.541338	0.00036064	0.00258307	Up-regulated
ENSG00000174307	PHLDA3	1061	1225	857	717	1096	0.581259	0.000363366	0.00260129	Up-regulated
ENSG00000001631	KRIT1	282	206	435	422	425	-0.593669	0.000364636	0.00260907	Down-regulated
ENSG00000164024	METAP1	1112	935	1547	1607	1479	-0.376179	0.00036506	0.00261079	Down-regulated
ENSG00000213390	ARHGAP19	430	399	673	696	635	-0.468934	0.000365707	0.00261411	Down-regulated
ENSG00000099875	MKNK2	2898	2981	2942	2733	2517	0.329643	0.000366919	0.00262145	Up-regulated
ENSG00000151414	NEK7	684	542	957	992	947	-0.43937	0.000367942	0.00262613	Down-regulated
ENSG00000135750	KCNK1	223	232	132	162	173	0.765498	0.000367904	0.00262613	Up-regulated
ENSG00000066135	KDM4A	593	509	881	867	841	-0.429357	0.000368613	0.0026296	Down-regulated
ENSG00000106080	FKBP14	348	222	517	531	470	-0.615421	0.000369717	0.00263615	Down-regulated
ENSG00000103353	UBFD1	860	759	1148	1347	1323	-0.437023	0.000371342	0.00264641	Down-regulated
ENSG00000089289	IGBP1	494	511	442	408	391	0.503286	0.000372381	0.00265249	Up-regulated
[truncated: 1,885 more rows]
